# Supplementary material for: Food security and nutritional vulnerability in Comoros: The impact of Russia-Ukraine conflict
Source: PLoS One. 2024 Nov 12;19(11):e0313388. doi: 10.1371/journal.pone.0313388 (PMC11556715; doi:10.1371/journal.pone.0313388)
Supplement: S3 File — (XLSX) [file pone.0313388.s003.xlsx]

## Sheet: NCT-COMOROS
Food item code in Household Survey	Food item description in Household Survey	Type of matching: Direct or average	Method applied (no factor, retention factors, yield factors)	Reference Food Composition Table (FCT)	Food code in FCT (for food items matched by average reported in the AVERAGES tab)	Food description in FCT (for food items matched by average reported in the AVERAGES tab)	Edible portion	Yield factor	Item Group (HDDS_HCES)	Using FCT data, Water (grs)	Using FCT data, Ash (grs)	Using FCT data, Protein (grs)	Using FCT data, Total Fat (grs)	Using FCT data, Total Fiber (grs)	Using FCT data, Carbohydrates (grs)	Using FCT data, Calories (Kcal)	Using FCT data, Calcium (mgrs)	Using FCT data, Iron (mgrs)	Using FCT data, Zinc (mgs)	Using FCT data, Folate (mgrs)	Using FCT data, Vitamin C (Ascorbic Acid) (mgrs)	Using FCT data, Vitamin B1 (Thiamine) (mgrs)	Using FCT data, Vitamin B2 (Riboflavin) (mgrs)	Using FCT data, Retinol (mcgrs)	Using FCT data, Betacarotene equivalents (mcgrs)	Using FCT data, Vitamin A (mcgrs RAE)	Using FCT data, Vitamin A (mcgrs RE)	Using FCT data, Vitamin B12 (Cobalamine) (mcgrs)
1	Maïs en épi frais (Trama la gobo/Mrama)	AVERAGE	YF	USDA_FCT			1	3.1	1	73.4	0.71	3.41	1.5	2.4	21	96	3	0.45	0.62	0	5.5	0.093	0.057	0	66	8	0.139	0
2	Maïs en grains (Trama la pvagnoula)	AVERAGE	YF	WA_FCT2019			1	3.1	1	71.3	0.5	3	1.2	3	21	113	7	1.1	0.625	17	1	0.05	0.025	0	47.5	4	8	0
3	Riz ordinaire(ONICOR)	AVERAGE	YF	WA_FCT2019			1	2.98	1	67.75	0.35	2.7	0.4	1.5	27.3	126.5	12.5	0.7	0.55	5	0	0.045	0.015	0	0	0	0	0
4	Riz de luxe Basmati( al-usra )	DIRECT	RTF	AESAN_FCT2014	AAA64	Rice, white, polished, raw, jasmine variety	1	1	1	11.9	0.3	6.1	0.7	0.8	80.2	353	65	0.133	0		0	0.06	0.01	0	0	0
5	Riz de luxe Basmati( mahmoud)	DIRECT	RTF	AESAN_FCT2014	AAA64	Rice, white, polished, raw, jasmine variety	1	1	1	11.9	0.3	6.1	0.7	0.8	80.2	353	65	0.133	0		0	0.06	0.01	0	0	0
6	Autres riz de luxe	DIRECT	RTF	AESAN_FCT2014	AAA64	Rice, white, polished, raw, jasmine variety	1	1	1	11.9	0.3	6.1	0.7	0.8	80.2	353	65	0.133	0		0	0.06	0.01	0	0	0
7	Farine de maïs blanche (Wouga wa Trama/Wouga wa mrama )	DIRECT	RTF	USDA_FCT	20316	Corn flour, whole-grain, white	1	1	1	10.9	1.45	6.93	3.86	7.3	76.8	361	7	2.38	1.73	25	0	0.1845	0.08	0	1	0.95	0	0
8	Farine de maïs jaune (Wouga wa Trama/Wouga wa mrama )	DIRECT	RTF	USDA_FCT	20016	Corn flour, whole-grain, yellow	1	1	1	10.9	1.45	6.93	3.86	7.3	76.8	361	7	2.38	1.73	25	0	0.1845	0.08	0	1	0.95	0	0
9	Farine de blé (ganou)	DIRECT	RTF	WA_FCT2019	01_043	Farine de blé, blanche, non enrichie	1	1	1	12.2	0.6	10.4	1.8	1	72.2	352	17	2	0.5	240	0	0.1575	0.09	0	2	0	0	0
10	Pâte alimentaire (Macaroni)	AVERAGE	YF	KEN_FCT2018			1	2.46	1	62.2	0.3	5.6	0.6	1	30	150	10	0.7	0.25	5	0	0.025	0.01	0	0	0	0	0
11	Pâte alimentaire (Spaghetti)	AVERAGE	YF	KEN_FCT2018			1	2.9	1	69.1	0.4	4.4	0.5	1	24.5	122	8	0.3	0.21	4	0	0.02	0.02	0	0	0	0	0
12	Pâte alimentaire (Vermicelles)	AVERAGE	YF	KEN_FCT2018			1	2.9	1	69.1	0.4	4.4	0.5	1	24.5	122	8	0.3	0.21	4	0	0.02	0.02	0	0	0	0	0
13	Pain industriel (Mkatra di pé)	DIRECT	No Factor	WA_FCT2019	01_046	Pain, blé, blanc, non enrichi	1	1	1	36.2	1.7	7.5	1.3	1	50.5	249	34	2.5	0.99	21	0	0.12	0.06	0	0	0	0	0.03
14	Mkatra sinia	DIRECT	No Factor	USDA_FCT	53116600	Cake, rice flour, without icing or filling (Filipino cake;coconut mochiko)	1	1	15	41	0	4.46	8	1.2	44.2	262	184	2.21	0.9	0	1.7	0.178	0.336	0	59	0	0	0.01
15	Autres galettes à bases de riz	DIRECT	No Factor	WA_FCT2019	01_163	Galettes de riz, frites dans l’huile végétale non enrichie*	1	1	1	32.8	0.3	3.2	7.6	0	54.8	303	6	0.2	0.43	2	0	0.06	0.01	0	0	0	0	0
16	Biscuit importé (glucose)	DIRECT	No Factor	WA_FCT2019	01_188	Biscuit, sucré, nature, non enrichi	1	1	15	4.6	1.1	6.2	21.2	1	64.9	479	67	1.3	0.54	12	1	0.11	0.04	101	61	106	111	0.06
17	Autres biscuits importés	DIRECT	No Factor	WA_FCT2019	01_188	Biscuit, sucré, nature, non enrichi	1	1	15	4.6	1.1	6.2	21.2	1	64.9	479	67	1.3	0.54	12	1	0.11	0.04	101	61	106	111	0.06
18	Biscuit local	DIRECT	No Factor	USDA_FCT	53237010	Cookie, raisin sandwich, cream-filled	1	1	15	22.1	0	2.61	18.3	2.6	55.6	398	0	1.88	0.67	38	0	0.236	0.111	1	0	1	1	0.01
19	Pain au chocolat	DIRECT	No Factor	USDA_FCT	51166200	Croissant, chocolate	1	1	15	18.7	0	7.4	22.8	3.3	49.4	421	36	2.25	0.92	73	0.2	0.322	0.211	162	30	165	165	0.13
20	Pain beurré	DIRECT	No Factor	USDA_FCT	41498137984	Butter bread	1	1	15	0	0	7.69	1.92	3.8	50	269	77	2.77	0	0	0	0	0.262	0	0	0	0	0
21	Beignet à base de farine	DIRECT	No Factor	KEN_FCT2018	15125	Basic mandazi	1	1	15	28.2	1.7	6.4	12.9	2.1	48.7	340	136	3.5	0.52	17	0	0.46	0.29	48	1	48	48	0.4
22	Croissant	DIRECT	No Factor	WA_FCT2019	01_189	Croissant, nature, non enrichi	1	1	15	27.8	1.8	8.3	19.4	1	39.7	373	69	1.4	0.78	60	0	0.16	0.14	77	10	77	78	0.1
23	Autres patisseries	AVERAGE	No Factor	KEN_FCT2018/USDA/WA_FCT2019			1	1	15	23.14	0.7	6.85	13.004	2.46	46.4	333	100.4	2.426	0.624	30	0.38	0.224	0.2478	57.4	20	58	25.2228	0.25
24	Viande bœuf (Gnama mbé/Gnama ya gnobé)	AVERAGE	YF	WA_FCT2019			1	0.66	9	47.75	1.45	28.45	21	0	0	303	18.5	1.85	5.19	11.5	0	0.085	0.135	18.5	13	19.5	20.5	1.2
25	Abats et tripes (foie, rognon, etc.)	AVERAGE	YF	WA_FCT2019			1	0.723333	8	61.8037	1.58711	23.193	6.35239	0	2.91806	161.421	15.1706	9.052	3.44533	334.057	16.0044	0.262033	1.80296	8820.3	137.056	8832.7	8838.94	45.8042
26	Ail de poulet (mabawa)	AVERAGE	YF	WA_FCT2019			1	0.746667	9	60.6	1.33333	26.9667	11.2333	0	0	209	15	0.533333	0.9	0	0	0.0766667	0.223333	20.6667	0	20.6667	20.6667	0.58
27	Cuisse de poulet (michiya/Padja)	AVERAGE	YF	WA_FCT2019			1	0.746667	9	56.1667	1.03333	22.4	22	0	0	287.667	13.6667	1.16667	2.12333	5.66667	0	0.05	0.186667	46.3333	0	46.3333	46.3333	0.24
28	Pilon de poulet (muslo de pollo)	AVERAGE	YF	WA_FCT2019			1	0.746667	9	56.1667	1.03333	22.4	22	0	0	287.667	13.6667	1.16667	2.12333	5.66667	0	0.05	0.186667	46.3333	0	46.3333	46.3333	0.24
29	Poulet sur pied	AVERAGE	YF	WA_FCT2019			1	0.746667	9	58.3833	1.18333	24.6833	16.6167	0	0	248.333	14.3333	0.85	1.51167	2.83333	0	0.0633333	0.205	33.5	0	33.5	33.5	0.41
30	Poisson frais : ( hanalé)	DIRECT	RTF	KEN_FCT2018	8007	Mackerel, raw	0.62	1	11	76.8	1.3	18.7	5.9	0	0	127	23	0.72	0.52	1	1.44	0.075	0.105	1.75	0	1.75	25	3.9
31	Poisson frais : (Mhoudana )	AVERAGE	YF	WA_FCT2019			1	0.783333	11	42.3883	0.93	14.2017	0.62	0	0	62.3867	15.6833	0.503333	0.315833	4.65	0	0.0753333	0.06	16.85	0	16.85	16.85	1.955
32	Poisson frais : (bwere)	AVERAGE	YF	WA_FCT2019			1	0.78	11	43.1467	1.25933	21.6033	2.40067	0	0	108.019	10.22	0.784667	0.358867	4.04	0	0.114	0.0926667	11.6467	0	11.6467	11.6467	3.65867
33	Poisson frais : (Mbassi)	AVERAGE	YF	WA_FCT2019			1	0.78	11	43.1467	1.25933	21.6033	2.40067	0	0	108.019	10.22	0.784667	0.358867	4.04	0	0.114	0.0926667	11.6467	0	11.6467	11.6467	3.65867
34	Autres poisson frais	AVERAGE	YF	WA_FCT2019			1	0.783333	11	35.101	2.03	14.621	5.43133	0	0	107.448	134.793	1.22333	1.09183	8.34333	0	0.0126333	0.127533	18.0233	2.24333	18.0233	18.3233	5.29
35	Poisson séché (requin sec / pampa)	DIRECT	No Factor	KEN_FCT2018	8038	Shark, grilled (without salt and fat)	0.61	1	11	66.8	1.5	28.1	1.1	0	0	122	11	0.4	0.6	3	0	0.04	0.05	1	0	1	0	2
36	Autres poisson séché	DIRECT	No Factor	WA_FCT2019	09_006	Mérou blanc, filet, cru	0.6	1	11	76.6	1.4	19.4	2.1	0.6	0	96	33	1.3	1.3	11	0	0.07	0.05	2	0	2	2	0.6
37	Crevette entière (kamba)	AVERAGE	YF	WA_FCT2019			1	0.84	11	36.5572	1.00283	13.6308	0.697667	0	0.409833	62.4417	34.0983	1.18583	1.11453	6.455	0.0866667	0.0148333	0.0444833	3.75	16.6567	5.145	6.54167	2.4685
38	Petit poisson sec( tsivaki/madradra)	DIRECT	No Factor	WA_FCT2019	09_057	Crevette, entière, séchée	1	1	11	12.3	12.5	63.1	4.2	1	7.9	322	2522	25.3	6.83	140	37	0.03	0.22	9	0	9	9	5.9
39	Lait frais ( dziya la gnobé)	AVERAGE	No Factor	WA_FCT2019			1	0	13	86.85	0.766667	3.85	3.22	0	4.81667	68.3333	149.833	0.1	0.456667	4.83333	1.33333	0.0466667	0.188333	28.5	8.5	29.1667	29.8333	0.385
40	Lait caillé (dziwa lahafa / dziya lalala)	AVERAGE	No Factor	WA_FCT2019			1	0	13	86	0.75	4.05	3.6	0	5.2	73.5	131	0.1	0.38	1	1	0.04	0.165	39	12	40	41	0.245
41	Yaourt artisanal	DIRECT	No Factor	WA_FCT2019	10_005	Yaourt, de lait de vache entier, nature	1	1	13	84.7	0.6	2.9	4.7	1	7.1	82	123	0.1	0.35	7	1	0.03	0.16	25	14	26	26	0.4
42	Yaourt industriel	AVERAGE	No Factor	WA_FCT2019			1	1	13	83.7667	0.766667	3.4	2.5	0.0666667	9.53333	74.3333	139.667	0.1	0.526667	9	0.666667	0.03	0.176667	21	6	21.6667	22	0.383333
43	Lait en poudre	DIRECT	No Factor	WA_FCT2019	10_002	Lait, de vache, en poudre, entier, non enrichi	1	1	13	4.5	5.7	25.8	26.8	1	37.3	493	925	0.8	3.34	37	13	0.3	1.2	329	88	329	344	1.8
44	Glace	DIRECT	No Factor	KEN_FCT2018	6012	Ice cream, vanilla flavour, regular fat	1	1	13	62.7	0.7	3.9	10.6	0	22.2	199	117	0.2	0.23	10	0	0	0.25	150	190	166	182	0.1
45	Fromage	AVERAGE	No Factor	WA_FCT2019			1	1	13	44.56	3.64	21.88	29.95	0	2.82	342.8	728.6	0.96	2.44	17.4	0	0.062	0.278	246.6	86.4	253.6	260.8	0.966
46	Œuf (Djoyi)	AVERAGE	YF	WA_FCT2019			1	1	10	66.0723	1.08733	12.1313	11.0567	0	0.956667	152.029	52.67	1.889	1.26217	59.8267	0	0.078	0.274267	103.797	16.99	105.043	106.58	1.04233
47	Beurre	AVERAGE	No Factor	WA_FCT2019			1	1	14	15.7	1.05	1	81.5	0	0.7	741	12	0	0.08	5	0	0.01	0.01	812	307	838	864	0.16
48	Huile OKI	DIRECT	RTF	WA_FCT2019	11_007	Huile de palme, raffinée et décolorée, non enrichie	1	1	14	0		0	100	1	0	900	0	0.2	0	0	0	0	0	0	0	0	0	0
49	Huile FILMA	DIRECT	RTF	WA_FCT2019	11_007	Huile de palme, raffinée et décolorée, non enrichie	1	1	14	0		0	100	1	0	900	0	0.2	0	0	0	0	0	0	0	0	0	0
50	Autres huiles	AVERAGE	No Factor	WA_FCT2019			1	1	14	0	0	0	100	0	0	900	0.25	0.133333	0.01	0	0	0	0	0	1.5	0	0.25	0
51	Margarine	AVERAGE	No Factor	WA_FCT2019			1	1	14	43.8333	1.63333	0.133333	39.65	1	0.3	488.667	10.3333	0	0	0	0.0833333	0.00333333	0.01	768	610	819	870	1.23667
52	Mangue	AVERAGE	No Factor	WA_FCT2019			0.71	1	6	82.3667	0.366667	0.633333	0.2	1.83333	14.5667	66.3333	12.3333	0.3	0.09	40	36.3333	0.05	0.04	0	2438.67	203.333	406.333	0
53	Ananas	DIRECT	No Factor	WA_FCT2019	05_018	Ananas, fruit, cru	0.68	1	7	85.9	0.3	0.4	0.2	0.68	11.4	53	22	0.6	0.24	18	34	0.07	0.03	0	73	6	12	0
54	Orange	DIRECT	No Factor	WA_FCT2019	05_016	Orange, crue	0.73	1	7	88	0.5	0.7	0.4	0.73	8.7	44	29	0.2	0.08	37	46	0.02	0.03	0	98	8	16	0
55	Papaye	DIRECT	No Factor	WA_FCT2019	05_017	Papaye, fruit, mûr, cru	0.62	1	6	84	0.4	0.4	0.1	0.62	13	59	21	0.8	0.15	37	52	0.03	0.03	0	757	63	126	0
56	Banane douce (Zinkoudou)	DIRECT	No Factor	WA_FCT2019	05_003	Banane, chair blanche, mûre, crue	0.62	1	7	68.2	0.8	1.3	0.2	0.62	27.7	121	8	0.9	0.21	17	10	0.03	0.03	0	36	3	6	0
57	Citron(ndimou mwigni)	DIRECT	No Factor	WA_FCT2019	05_014	Cion, cru	0.66	1	7	90.2	0.4	0.7	0.6	0.66	5.8	36	21	0.6	0.1	17	43	0.04	0.02	0	8	1	1	0
58	Lime(vouraba)	DIRECT	No Factor	KEN_FCT2018	5017	Lime, pulp, raw	0.7	1	7	87.1	0.6	0.7	0.2	4.1	7.4	42	22	0	0.1	8	55	0.02	0.03	0	31	3	5	0
59	Autres agrumes	AVERAGE	No Factor	KEN_FCT2018/WA_FCT2019			1	1	7	55.909	0.378	0.441	0.098	0.693	4.326	23.66	14.14	0.14	0.049	6.16	29.61	0.0238	0.0189	0	15.89	1.33	2.59	0
60	Fruit de jacques(fenesse)	DIRECT	No Factor	KEN_FCT2018	5012	Jackfruit, fruit, yellow-fleshed, peeled, raw	0.23	1	7	73.2	1.9	1.4	0.2	2.8	20.5	95	35	0	0.76	19	7	0.07	0.13	0	90	7	15	0
61	Avocat (Bonobo)	DIRECT	No Factor	WA_FCT2019	05_002	Avocat, fruit, cru	0.71	1	7	76.1	1.4	1.6	14.8	0.71	2.1	156	14	1.3	0.36	22	18	0.05	0.15	0	20	2	3	0
62	Corossol (Conocono)	DIRECT	No Factor	WA_FCT2019	05_054	Corossol, fruit, cru	0.72	1	7	78.6	0.7	1.2	0.8	0.72	13.9	77	20	0.4	0.17	6	60	0.03	0.04	0	2	0	0	0
63	Fruit à pain	DIRECT	No Factor	WA_FCT2019	05_005	Arbre à pain, fruit, cru	0.78	1	7	71.3	0.9	1.4	0.3	0.78	17.9	96	29	2.5	0.15	14	31	0.08	0.05	0	10	1	2	0
64	Noix de coco frais (Idjavou)	AVERAGE	No Factor	WA_FCT2019			1	1	7	26.496	0.46	1.347	14.342	3.725	2.615	152.27	8.29	1.214	0.339	8.99	2.07	0.0241	0.0143	0	1.02	0	0	0
65	Noix de coco sec (Nazi)	DIRECT	No Factor	WA_FCT2019	06_005	Noix de coco, amande, séchée, crue	1	1	7	9.9	1.5	7.3	51.3	1	14.2	579	40	3.1	1.41	9	0	0.04	0.04	0	0	0	0	0
66	Canne a sucre (Mwa)	DIRECT	No Factor	KEN_FCT2018	1002	Sugarcane, Juice, Raw	1	1	15	90.2	0.4	0.1	0.2	0.6	8.5	37	10	1.1	0.14	45	6.7	0.03	0.04	0	10.34	1	2	0
67	Pomme	DIRECT	No Factor	WA_FCT2019	05_026	Pomme, non épluchée, crue	0.9	1	7	84.5	0.3	0.3	0.4	0.9	12.2	59	5	0.3	0.09	1	4	0.02	0.02	0	15	1	2	0
68	Pwépwéré	DIRECT	No Factor	WA_FCT2019	05_017	Papaye, fruit, mûr, cru	0.62	1	7	84	0.4	0.4	0.1	0.62	13	59	21	0.8	0.15	37	52	0.03	0.03	0	757	63	126	0
69	Goyave (Péra)	DIRECT	No Factor	WA_FCT2019	05_010	Goyave, fruit, crue	0.98	1	7	80	0.6	1	0.4	0.98	12.3	68	24	1.3	0.22	7	268	0.06	0.04	0	267	22	44	0
70	Goyave-fraise (Ntsongoma)	DIRECT	No Factor	KEN_FCT2018	5011	Guava, pink-fleshed, raw	1	1	7	80.7	0.8	1.1	1.1	15.5	0.9	48	20	0.4	0.26	16	222	0.06	0.05	0	267	22	45	0
71	Autres fruits frais	AVERAGE	No Factor	USDA/WA_FCT2019			1	1	7	67.396	0.58	0.955	0.292	2.486	15.018	66.48	10.78	0.443	0.107	11.32	48.71	0.0451	0.0793	0	0	0	0
72	Tomate fraîche	AVERAGE	YF	WA_FCT2019			1	0.78	5	82.6213	0.597333	1.16433	0.179333	1.49267	3.642	23.2867	14.3333	0.657333	0.215067	17.36	24.2167	0.0538	0.0358667	0	520.603	43.6067	86.62	0
73	Carotte	AVERAGE	YF	WA_FCT2019			1	0.946667	3	75.1987	0.846667	0.816	0.169333	2.81733	3.642	23.2867	14.3333	0.657333	0.215067	17.36	24.2167	0.0538	0.0358667	0	520.603	43.6067	86.62	0
74	Aubergine (Bilingani)	AVERAGE	YF	WA_FCT2019			1	0.865	5	69.3675	0.588	1.019	0.274	3.645	3.6065	28.215	12.53	1.0945	0.2189	16.025	5.865	0.0351	0.0351	0	38.405	3.14	6.665	0
75	Concombre	DIRECT	No Factor	WA_FCT2019	04_032	Concombre, non pelé, cru	0.97	1	5	95.6	0.5	0.7	0.1	0.97	0.9	12	13	0.6	0.17	6	14	0.02	0.01	0	25	2	4	0
76	Courge (Trango Madji)	AVERAGE	YF	WA_FCT2019			1	1.06	3	61.403	0.476667	0.681667	0.0683333	1.613	4.06633	22.9467	12.73	0.615667	0.180067	3.87667	4.55333	0.0296	0.0114667	0	535.027	44.5267	89.0633	0
77	courgette	AVERAGE	YF	KEN_FCT2018			1	0.9	5	91.182	0.386	0.9185	0.2895	0.93245	2.5625	19.335	17.87	0.4325	0.29345	12.405	19.66	0.02395	0.0479	0	213.27	17.695	35.39	0
78	haricot vert	AVERAGE	YF	WA_FCT2019			1	0.923333	5	78.7623	1.15667	1.91767	0.274	4.231	5.05267	38.6567	38.9633	1.06567	0.1766	25.2967	8.53	0.0913667	0.0822333	0	203.99	17.05	34.1	0
79	Oignon frais (Itoungou bassoira)	AVERAGE	YF	WA_FCT2019			1	0.82	5	76.9523	0.584	1.13833	0.0876667	1.81	7.15233	37.6567	24.2367	18.6807	0.259967	12.0033	8.48333	0.0175333	0.0379667	0	0	0	0	0
80	Poivron frais	AVERAGE	YF	WA_FCT2019			1	0.87	3	70.4163	0.658333	1.27633	0.537333	2.163	5.60233	36.54	21.6333	1.25033	0.146533	15.36	118.567	0.0807333	0.108967	0	816.18	67.8833	135.63	0
81	choux	AVERAGE	YF	WA_FCT2019			1	0.955	4	78.337	0.654667	1.453	0.0856667	1.967	3.19367	23.0967	37.1033	0.972333	0.128733	9.82	32.2133	0.0315	0.0315	0	4.28333	0	0	0
82	salade verte (laitue)	DIRECT	No Factor	WA_FCT2019	04_040	Laitue, crue	0.7	1	4	94.5	0.8	1	0.3	0.7	1.7	17	29	0.9	0.25	54	3	0.06	0.15	0	1160	96	193	0
83	ail (itroungou thaoumou)	DIRECT	RTF	WA_FCT2019	04_015	Ail, chair, cru	0.85	1	16	64.9	1.3	6.5	0.3	0.85	21.6	126	33	1.7	0.85	3	1	0.162	0.228	0	0	0	0	0
84	Tamarind (Ouhadjou)	AVERAGE	YF	WA_FCT2019			1	0.96	7	45.996	1.028	1.814	0.298	5.278	17.586	90.66	66.52	1.032	0.1938	2.98	6.7	0.1296	0.0824	0	14.9	1.38	2.76	0
85	Autres légumes frais en fruits ou racine n.d.a. (navet, etc.)	AVERAGE	YF	WA_FCT2019			1	0.9	2	65.8647	0.556667	0.774667	0.145333	1.96067	3.38933	21.7867	31.2333	5.138	0.155067	13.6	13.84	0.0266667	0.0266667	0	33.4267	2.90667	5.81333	0
86	Feuille de manioc (MADABA)	AVERAGE	YF	WA_FCT2019			1	0.96	4	49.6757	1.53233	5.41	0.812667	5.66533	6.52433	66.6367	209.877	3.62033	0.8494	61.5467	15.5633	0.1532	0.283133	0	2299	191.817	383.4	0
87	Feuille locale (WOMBO)	AVERAGE	YF	WA_FCT2019			1	0.96	4	51.4343	1.15333	1.551	0.497	3.44	1.63067	24.06	114.527	0.854667	0.2206	57.2867	28.0533	0.0874667	0.184833	0	1028.27	85.92	171.643	0
88	Feuille locale (MNAVOU)	AVERAGE	YF	WA_FCT2019			1	0.96	4	56.6017	1.15533	3.02167	0.555333	2.86633	2.51067	32.8833	223.497	2.70933	0.4597	34.6667	35.79	0.0466333	0.104367	0	2275.57	189.557	379.113	0
89	Feuille locale (DEBERE)	AVERAGE	YF	WA_FCT2019			1	0.96	4	64.4697	2.34533	3.20267	0.327667	2.97567	2.34533	31.02	281.417	5.14233	0.4714	43.3833	34.5633	0.0302667	0.131067	0	1962.3	163.44	327.133	0
90	Feuille locale (FÉLÉKÉ)	DIRECT	RTF	BZFCT	C0715B	Spilanthes oleracea L. (Jambu, cru) Brazilian leaf, Jambu, Raw		1	4	88.6	0.41	3.08	0.25	4.05	2.61	33		6.4
91	Autres légumes en feuilles	AVERAGE	YF	WA_FCT2019			1	0.96	4	45.3663	1.75867	3.2455	1.80317	10.708	11.4648	96.3533	214.865	8.773	1.13418	78.5133	15.335	0.0419667	0.114733	0	1120.27	93.295	186.722	0
92	Arachide grillé (djougou za hoho)	DIRECT	RTF	WA_FCT2019	06_025	Arachide, mélange de variétés, décortiquées, séchées, crues (Ghana)	1	1	12	7.2	2.6	22.4	44.5	1	14.7	566	51	6.2	2.61	110	0.1	0.783	0.133	0	23	0.4	4	0
93	Arachide décortiqué (djougou za tsounoi )	DIRECT	No Factor	WA_FCT2019	06_025	Arachide, mélange de variétés, décortiquées, séchées, crues (Ghana)	1	1	12	7.2	2.6	22.4	44.5	1	14.7	566	51	6.2	2.61	110	1	0.87	0.14	0	23	2	4	0
94	Arachide séchées en coques	DIRECT	No Factor	AESAN_FCT2014	AAC63	Peanut/Groundnut, seed, w/skin, dried, raw	1	1	12	6.4	2.5	24.9	43	18	5.2	543	69	5.9	2		#N/A	1.31	0.28	0	0	0
95	Haricots secs	AVERAGE	YF	KEN_FCT2018/WA_FCT2019			1	3.46	12	71.4364	1.14545	7.17273	0.6	5.08182	13.3364	100.182	29.1818	1.50909	0.851818	62.5455	0.181818	0.134545	0.0372727	0	29.4545	2.72727	4.81818	0
96	Banane fraîche non mûre( Kontriké )	AVERAGE	YF	WA_FCT2019			0.53	1.05	2	59	1.6	1.8	1.1	6.2	30.3	151	8	0.5	0.38	11	15	0.04	0.045	0	796.5	66.5	132.5	0
97	Banane fraîche non mûre( Padji)	AVERAGE	YF	WA_FCT2019			0.53	1.05	2	59	1.6	1.8	1.1	6.2	30.3	151	8	0.5	0.38	11	15	0.04	0.045	0	796.5	66.5	132.5	0
98	Banane fraîche non mûre (Ikamé)	AVERAGE	YF	WA_FCT2019			0.53	1.05	2	59	1.6	1.8	1.1	6.2	30.3	151	8	0.5	0.38	11	15	0.04	0.045	0	796.5	66.5	132.5	0
99	Autres bananes fraîches non mûres	AVERAGE	YF	WA_FCT2019			0.53	1.05	2	59	1.6	1.8	1.1	6.2	30.3	151	8	0.5	0.38	11	15	0.04	0.045	0	796.5	66.5	132.5	0
100	Igname (Chiyazi ) (Diascorea spp)	AVERAGE	YF	WA_FCT2019			1	0.95	2	63.2	0.77	2.695	0.42	0.245	3.255	33.25	101.15	1.47	0.3465	20.65	4.55	0.0595	0.105	0	1106	0	184.45	0
101	Manioc	AVERAGE	YF	WA_FCT2019			1	1.17	2	70.606	0.43	0.516	0.086	2.15	12.212	56.76	15.05	0.516	0.6235	6.88	9.89	0.0172	0.0086	0	323.79	27.09	53.75	0
102	Manioc séché (Mhogo wa houma)	DIRECT	No Factor	WA_FCT2019	02_021	Manioc, doux, tubercule, chair blanche, séché	1	1	2	6.7	2.4	1.3	0.5	1	80	348	121	3.7	0.9	46	7	0.11	0.07	0	12	1	2	0
103	Patate douce fraîche	AVERAGE	YF	WA_FCT2019			1	1	3	59.0788	0.826	1.15225	0.165	2.475	18.803	86.3	32.7625	1.23225	0.44785	19.215	21.5317	0.0548	0.0309167	0	2752.93	229.439	458.529	0
104	Pomme de terre	AVERAGE	YF	WA_FCT2019			0.9	1	2	78.2	1.3	1.5	0.1	1.7	17.4	79	5.5	0.95	0.35	7	11	0.065	0.035	0	0	0	0	0
105	Taro (MADJIMBI)	AVERAGE	YF	WA_FCT2019			0.86	1.01	2	66.2	1.3	2.6	0.8	4.1	24.9	125	25.5	1.55	0.57	15.5	6.5	0.085	0.03	0	24.5	2	4	0
106	NANA (Dioscorea alata)	AVERAGE	YF	WA_FCT2019			0.83	0.95	2	63.2	1.2	2.5	0.1	10.2	22.7	123	15.5	0.85	0.435	19	12.5	0.045	0.03	0	40	3	7	0
107	Farine de sangou (WUNGUA WATSAMBOU)	DIRECT	RTF	AESAN_FCT2014	AAB12	Sago, flour	1	1	2	12.8	11	0.2	86.3	0.1	86.3	-349	12	0.1	0		0	0	0	0	0	0
108	Ambérique (Ntsandzi ) Phaseolus mungo=vigna mungo	AVERAGE	YF	WA_FCT2019			1	3.84	12	75.95	1	6.65	0.5	1	11.5	86	22.5	1.45	0.595	50.5	0.5	0.06	0.025	0	38.5	3.5	6.5	0
109	Ambrevade (Ntouszi) Cajanus Cajan	AVERAGE	YF	KEN_FCT2018			1	2.75	12	66.8	1.3	7.75	0.75	7.85	15.55	116	41.5	1.55	0.88	69	0	0.215	0.05	0	38	3.5	6	0
110	Lentilles	AVERAGE	YF	WA_FCT2019			1	3.45	12	72	0.9	7.25	0.5	5.2	14.2	100.5	20.5	1.85	1.115	24.5	1.5	0.07	0.035	0	6.5	0.5	1	0
111	Autres tubercules n.d.a	DIRECT	YF	KEN_FCT2018	2020	Arrowroot, peeled, boiled, drained (without salt)	1	1	2	70.9	1.3	3.2	0.3	2	22.3	109	6	1	0.86		1	0.17	0.08	0	16	1	3	0
112	Sucre (poudre ou morceaux)	DIRECT	No Factor	WA_FCT2019	13_002	Sucre, blanc	1	1	15	0		0	0	1	100	400	1	0.1	0.03	0	0	0	0.02	0	0	0	0	0
113	Confiture	DIRECT	No Factor	WA_FCT2019	13_023	Confiture ou marmelade	1	1	15	29.1	0.2	0.4	0	1	69.4	281	24	1	0.2	2	7	0	0	0	29	2	5	0
114	Miel de canne à sucre (Ndjizi ya mwa)	DIRECT	No Factor	KEN_FCT2018	11002	Sugarcane, Juice, Raw	1	1	15	90.2	0.4	0.1	0.2	0.6	8.5	37	10	1.1	0.14	45	6.7	0.03	0.04	0	10.34	1	2	0
115	Miel d'abeille (Ndjizi ya gnochi)	DIRECT	No Factor	WA_FCT2019	13_001	Miel	1	1	15	18.2	0.3	0.4	0	1	81	326	11	0.6	0.22	2	1	0	0.05	0	0	0	0	0
116	Chocolat à croquer	DIRECT	No Factor	WA_FCT2019	13_021	Bonbons au chocolat au lait	1	1	15	1	1.4	4.4	31.1	1	55.1	532	45	4.3	1.38	12	0	0.05	0.08	19	23	21	23	0.08
117	Pâte à tartiner	DIRECT	No Factor	USDA_FCT	9800895250	HAZELNUT SPREAD WITH COCOA, COCOA	1	1	15	0	0	0	29.7	2.7	59.5	541	108	2.7	0	0	0	0	0	0	0	0	0	0
118	Caramel, bonbons, confiseries, etc.	DIRECT	No Factor	WA_FCT2019	13_021	Bonbons au chocolat au lait	1	1	15	1	1.4	4.4	31.1	1	55.1	532	45	4.3	1.38	12	0	0.05	0.08	19	23	21	23	0.08
119	Clou de girofle (karanfou)	DIRECT	No Factor	KEN_FCT2018	13009	Cloves, dry, raw	1	1	16	27.6	5.4	6	10.4	34.5	16	251	536	14.2	1.13	20.1	0	0.08	0.13	0	78	6	13	0
120	Feuille de laurier (mloria)	DIRECT	No Factor	WA_FCT2019	04_081	Laurier, feuilles, séchées	1	1	16	5.4	3.6	7.6	8.4	1	48.7	353	834	43	3.7	180	47	0.01	0.42	0	3710	309	618	0
121	Gingembre (sigiziou )	DIRECT	No Factor	WA_FCT2019	04_082	Gingembre, racine, crue	0.79	1	16	81.3	1.3	2.2	0.9	0.79	9	63	19	1.9	0.39	11	5	0.04	0.04	0	89	7	15	0
122	Menthe (Inana)	DIRECT	No Factor	WA_FCT2019	04_085	Menthe, feuilles, crues	0.7	1	16	84.2	2.2	4.7	0.7	0.7	2.3	46	205	8.6	0.75	100	17	0.02	0.19	0	4600	384	767	0
123	Persil	DIRECT	No Factor	WA_FCT2019	04_045	Persil, frais, cru	0.95	1	16	85.8	1.8	3.5	0.3	0.95	3.9	42	217	2	1.06	100	163	0.18	0.25	0	3750	313	626	0
124	Piment frais	DIRECT	No Factor	WA_FCT2019	04_046	Piment, frais, cru	0.73	1	16	86	0.9	1.8	0.3	0.73	7.5	47	16	1.3	0.3	15	132	0.05	0.03	0	555	46	92	0
125	Poivre (Pvili pvili)	DIRECT	No Factor	WA_FCT2019	13_014	Poivre, noir	1	1	16	13.2	4.6	10.1	2.7	1	36.2	276	405	11.9	1.24	14	0	0.06	0.09	0	928	77	155	0
126	Sel	DIRECT	No Factor	WA_FCT2019	13_015	Sel	1	1	16	0.5	99.8	0	0	1	0	0	216	1.3	0.1	0	0	0	0	0	0	0	0	0
127	Curry (massala)	DIRECT	No Factor	WA_FCT2019	13_022	Curry, en poudre	1	1	16	8.7	7.1	11.9	12.4	1	6.8	293	583	19.1	4.4	56	1	0.21	0.24	0	11	1	2	0
128	Noix de muscade (koungoumaga )	DIRECT	No Factor	WA_FCT2019	13_020	Noix de muscade calebasse, graine, séchée	1	1	16	8.8	6.6	9.7	9.9	1	47	352	463	22.3	2.17	0	0		0	0	0	0	0	0
129	Cardamome (ILIKI)	DIRECT	No Factor	KEN_FCT2018	13005	Cardamom, seeds, ground	1	1	16	8.3	5.5	8.5	6.7	28	42.4	322	383	14	7.47	4	21	0.21	0.18	0	0	0	0	0
130	Cannelle (mdarassini )	DIRECT	No Factor	WA_FCT2019	13_007	Cannelle, moulue	1	1	16	10.6	3.6	4	1.2	1	27.5	243	1000	8.3	1.83	6	4	0.02	0.04	0	177	15	30	0
131	Cumin (Zilé mtouzi)	DIRECT	No Factor	WA_FCT2019	13_009	Cumin, grains	1	1	16	10.6	5.9	13.9	22.3	1	17	385	878	20.6	4.29	10	0	0.52	0.13	0	89	7	15	0
132	Curcuma (Ndzindzanou)	DIRECT	No Factor	KEN_FCT2018	13034	Turmeric, dried, ground	1	1	16	13.7	5.2	6.3	3.1	20	51.7	300	500	39	3.6	85	30	0.26	0.23	0	965	80	161	0
133	Anchari ya yémbé	RECIPE	No Factor	WA_FCT2019			1	1	16	61.8432	0.505464	0.701182	3.2	0.565997	7.05242	62.5975	8.80952	0.202947	0.0921566	24.6224	10.299	0.0207598	0.0282686	0	304.182	25.5217	50.4985
134	Anchari ya ndimou	RECIPE	No Factor	WA_FCT2019			1	1	16	61.4477	0.571308	0.625898	4.74867	0.550432	4.36602	65.8142	15.5196	0.494789	0.11691	11.4714	24.385	0.0237727	0.0184534	0	19.3257	1.7398	3.06685
135	Anchari ya ouhadjou	RECIPE	No Factor	WA_FCT2019			1	1	16	83.047	0.489109	0.806943	3.31946	2.26451	4.65	56.6395	8.0129	0.520077	0.227327	11.7688	31.2747	0.0640169	0.0213779	0	19.4155	1.54747	3.09493	0
136	Autres épices et condiments n,d,a	AVERAGE	No Factor	USDA/WA_FCT2019			1	1	16	31.94	3.265	7.235	5.5	24.29	24.66	230.8	247.15	7.765	2.0775	124	7.2	0.1775	0.23325	0	70.35	5.8	11.6
137	Café	DIRECT	No Factor	WA_FCT2019	12_009	Café, liquide	1	1	16	99.2	0.1	0.1	0	1	0.4	2	3	0.1	0.01	0	0	0	0	0	0	0	0	0
138	Thé	DIRECT	No Factor	WA_FCT2019	12_008	Thé, infusion	1	1	16	99.8		0.1	0	1	0	0	2	0.1	0.03	5	1	0	0.02	0	0	0	0	0
139	Chocolat en poudre	DIRECT	No Factor	KEN_FCT2018	12004	Drinking chocolate, powder	1	1	15	1	1.4	4.4	30.9	2	60.4	541	60	2	1.55	6	1	0.03	0.15	60	9	61	62	0
140	Autres tisanes et infusions n.d.a. (quinquelibat, citronelle, etc.)	DIRECT	No Factor	USDA_FCT	11972	Lemon grass (citronella), raw	1	1	16	70.6	1.8	1.82	0.49	0	25.3	99	65	8.17	2.23	75	2.6	0.065	0.135	0	3	0	0	0
141	Jus de fruits artisanal local (orange, goyave-fraise,etc.)	AVERAGE	No Factor	KEN_FCT2018			1	1	7	86.35	0.3875	0.6	0.15	1	11.575	51.75	16.5	0.4	0.1025	21	34.6667	0.0475	0.0175	0	185.5	15.5	31	0
142	Eau minérale/ filtrée	DIRECT	No Factor	USDA_FCT	94100100	Water, bottled, unsweetened	1	1	16	100	0	0	0	0	0	0	10	0	0	0	0	0	0	0	0	0	0	0
143	Boissons gazeuses (coca, etc.)	DIRECT	No Factor	WA_FCT2019	12_024	Boissons gazeuses (ex : coca-cola, sprite)	1	1	16	90	0.1		0.1	1	9.9	40	2	0.1	0.06	0	0	0	0	0	0	0	0	0
144	Boissons industrielles non gazeuses	AVERAGE	No Factor	WA_FCT2019			1	1	16	89.025	0.275	0.875	0.1	0.275	9.025	45	11.75	0.325	0.08	5.75	11	0.0266667	0.02	0	107	9	17.75	0
145	Jus en poudre	DIRECT	No Factor	WA_FCT2019	12_012	Jus, en boîte ou en bouteille, sucre ajouté (ex: de pomme)	1	1	15	87.9	0.2	0.1	0.1	1	11.5	48	9	0.3	0.04	0	1	0.02	0.02	0	0	0	0	0
146	Trembo (palm wine)	DIRECT	No Factor	WA_FCT2019	12_006	Vin de palme (env. 3.8% d’alcool)	1	1	16	93.7	0.2	0.4	0.1	1	2.5	34	2	0.5	0.01	1	4	0.03	0.01	0	0	0	0	0
147	Bières industrielles	AVERAGE	No Factor	WA_FCT2019			1	1	16	92.85	0.2	0.5	0	0	3.65	36	8.25	0.333333	0.055	6	0	0.02	0.035	0	0	0	0	0
148	Viande congélé	AVERAGE	No Factor	WA_FCT2019			1	1	9	55.725	1.25	25.625	17.7125	0	0	262	15.375	1.1	2.43125	5	0	0.06875	0.1875	29.75	3.25	30	30.25	0.6075
