# Supplementary material for: Food security and nutritional vulnerability in Comoros: The impact of Russia-Ukraine conflict
Source: PLoS One. 2024 Nov 12;19(11):e0313388. doi: 10.1371/journal.pone.0313388 (PMC11556715; doi:10.1371/journal.pone.0313388)
Supplement: S4 File — (ZIP) [file pone.0313388.s004.zip]

Archive with 15 entries (8 files):
- PLOSOne_FS&NComoros_Code/
- PLOSOne_FS&NComoros_Code/Data/
- PLOSOne_FS&NComoros_Code/Data/Comoros NCT/
- PLOSOne_FS&NComoros_Code/Data/Household data Comoros/
- PLOSOne_FS&NComoros_Code/Data/Local units/
- PLOSOne_FS&NComoros_Code/Data/Local units/ConversionUnitCOM20.dta
- PLOSOne_FS&NComoros_Code/Data/Local units/ConversionUnitCOM20_Missing_v1.dta
- PLOSOne_FS&NComoros_Code/Data/Local units/NCTCOM20.dta
- PLOSOne_FS&NComoros_Code/Data/Price shock/
- PLOSOne_FS&NComoros_Code/Data/Price shock/PriceElasMatch.xlsx
- PLOSOne_FS&NComoros_Code/Do/
- PLOSOne_FS&NComoros_Code/Do/NutMicrosim.do
- PLOSOne_FS&NComoros_Code/Do/NutNPG.do
- PLOSOne_FS&NComoros_Code/Do/Nut_Treat.do
- PLOSOne_FS&NComoros_Code/MasterFS&NutritionComoros.do
