# Supplementary material for: Food security and nutritional vulnerability in Comoros: The impact of Russia-Ukraine conflict
Source: PLoS One. 2024 Nov 12;19(11):e0313388. doi: 10.1371/journal.pone.0313388 (PMC11556715; doi:10.1371/journal.pone.0313388)
Supplement: S4 File — (ZIP) [file pone.0313388.s004.zip › PLOSOne_FS&NComoros_Code/Data/Price shock/PriceElasMatch.xlsx]

## Sheet: VarPrice20-21
code	libelle	pond	pond_food	2021-02-01	2021-03-01	2021-04-01	2021-05-01	2021-06-01	2021-07-01	2021-08-01	2021-09-01	2021-10-01	2021-11-01	2021-12-01	2022-01-01	2022-02-01	2022-03-01	2022-04-01	2022-05-01	2022-06-01	2022-07-01	2022-08-01	2022-09-01	2022-10-01	2022-11-01	2022-12-01	2023-01-01	2023-02-01	2023-03-01	2023-04-01	Febrero_22	Marzo_22	Abril_22	Mayo_22	Junio_22	Julio_22	Agosto_22	Septiembre_22	Octubre_22	Noviembre_22	Diciembre_22	Enero_23	Febrero_23	Marzo_23	Abril_23
01101102	Riz long grain importé	404	0.0715678	102.521	102.521	102.521	102.521	102.521	102.521	102.921	103.017	102.921	102.921	102.921	102.921	103.001	103.001	103.001	103.001	103.02	106	106	106	106	108.087	108.087	108.838	108.838	108.838	108.838	0.00468197	0.00468197	0.00468197	0.00468197	0.00486925	0.0339359	0.0299176	0.0289578	0.0299176	0.0501949	0.0501949	0.0574878	0.0566664	0.0566664	0.0566664		-0.133334
01101103	Riz importé de luxe en sac ou sachet de 1 à 5kg	148	0.0262179	125.961	125.961	125.961	125.961	125.961	122.995	122.995	122.995	122.995	122.995	122.995	125.961	128.998	128.998	130.109	137.69	142.609	142.609	142.609	151.426	151.426	156.608	156.779	156.779	156.779	156.779	156.779	0.0241143	0.0241143	0.0329299	0.0931167	0.13217	0.159471	0.159471	0.231153	0.231153	0.273283	0.274681	0.244667	0.215359	0.215359	0.204987		0.0253593
01101104	Maïs jaune en grain	97	0.0171833	111.607	111.607	111.607	111.607	111.607	111.607	111.607	111.607	111.607	111.607	111.607	111.607	111.607	111.607	111.607	111.607	111.607	111.607	111.607	111.607	111.607	111.607	111.607	111.607	111.607	111.607	111.607	0	0	0	0	0	0	0	0	0	0	0	0	0	0	0		-0.19
01101201	Couscous de blé	5	0.00088574	107.921	107.921	107.921	107.921	107.921	94.0292	96.8218	96.8218	96.8218	76.745	76.745	108.379	106.39	106.39	106.39	106.39	100.618	97.0816	97.0816	88.8309	97.0816	109.486	109.486	101.229	101.229	101.229	101.871	-0.0141862	-0.0141862	-0.0141862	-0.0141862	-0.0676749	0.0324625	0.00268325	-0.0825329	0.00268325	0.426616	0.426616	-0.0659797	-0.0485156	-0.0485156	-0.0424744		-0.238516
01101202	Farine de blé en vrac	66	0.0116918	96.154	96.154	96.154	96.154	96.154	96.154	98.8737	105.418	114.058	117.496	120.496	120.496	120.192	122.963	128.697	128.697	128.697	128.697	128.697	142.427	155.318	165.302	202.248	202.248	202.248	170.473	170.473	0.249995	0.27881	0.338449	0.338449	0.338449	0.338449	0.301632	0.351064	0.361745	0.406877	0.678472	0.678472	0.68271	0.386376	0.324602		0.49271
01101203	Farine de maïs jaune importée	24	0.00425155	100	100	100	100	100	100	100	100	100	100	100	100	104.333	108.667	117.472	117.472	116.667	133.292	133.292	155.333	165.25	166.667	164.783	166.667	166.667	166.667	166.667	0.04333	0.08667	0.17472	0.17472	0.16667	0.33292	0.33292	0.55333	0.6525	0.66667	0.64783	0.66667	0.597452	0.533741	0.418781		0.407452
01101301	Macaroni importé	13	0.00230292	98.8565	98.8565	98.8565	98.8565	98.8565	98.8565	98.8565	98.8565	98.8565	98.8565	98.8565	110.731	115.678	112.215	114.145	114.145	114.145	114.145	114.145	115.077	115.077	120	125.895	125.895	125.895	120.885	120.885	0.17016	0.135132	0.154651	0.154651	0.154651	0.154651	0.154651	0.164079	0.164079	0.213881	0.27351	0.136942	0.0883214	0.077259	0.0590484		-0.101679
01101302	Spaghetti importé	12	0.00212578	102.746	102.746	102.746	102.746	116.259	113.31	113.31	113.31	113.31	113.31	113.31	125.982	132.117	132.117	132.117	132.117	112.553	142.553	142.553	142.553	142.553	142.553	142.553	142.553	142.553	135.455	125.455	0.28586	0.28586	0.28586	0.28586	-0.0318761	0.258084	0.258084	0.258084	0.258084	0.258084	0.258084	0.131533	0.0789921	0.0252664	-0.050424		-0.111008
01101303	Vermicelle	25	0.0044287	100	100	100	100	100	100	100	100	100	100	100	106.267	112.923	112.923	112.923	112.923	116.408	116.408	116.408	115.547	119.438	119.438	121.559	121.559	121.559	109.593	100.927	0.12923	0.12923	0.12923	0.12923	0.164077	0.164077	0.164077	0.155465	0.194378	0.194378	0.215585	0.143895	0.076473	-0.0294923	-0.10623		-0.113527
01101401	Pain de blé industriel en baguette	158	0.0279894	109.44	109.44	98.558	98.525	117	98.525	99.525	130.525	98.525	98.525	70.1	69.692	69.692	60	75.723	75.723	85.723	95.723	95.723	95.723	95.723	95.723	99.003	99.723	98.723	95.723	95.723	-0.363194	-0.451754	-0.231691	-0.231434	-0.267325	-0.0284395	-0.0382015	-0.266631	-0.0284395	-0.0284395	0.412311	0.43091	0.416561	0.595383	0.264121		0.226561
01101402	Pain "beurré"	23	0.0040744	157.296	157.296	157.296	157.296	157.296	157.296	157.296	157.296	157.296	157.296	157.296	104.814	104.828	104.828	104.828	104.828	104.828	154.814	154.828	154.828	154.828	154.9	155.828	156.828	157.828	157.828	144.828	-0.333562	-0.333562	-0.333562	-0.333562	-0.333562	-0.0157792	-0.0156902	-0.0156902	-0.0156902	-0.0152324	-0.00933272	0.496251	0.50559	0.50559	0.381577		0.31559
01101501	Beignet à base de farine de blé, fabrication traditionnelle ("Goula-goula")	14	0.00248007	92.09	88.618	95.388	95.455	79.265	97.785	97.811	97.811	97.811	141.152	148.076	149.495	149.495	149.495	149.495	149.495	158.423	150.245	150.245	150.859	150.859	151.354	151.354	155.345	155.354	145.476	135.522	0.623358	0.68696	0.567231	0.566131	0.99865	0.536483	0.536075	0.542352	0.542352	0.0722767	0.0221373	0.0391317	0.0391919	-0.0268838	-0.093468		-0.150808
01101502	Sambossa	16	0.00283437	154.837	154.837	154.837	154.837	154.837	154.837	154.837	154.837	154.837	154.837	154.837	154.903	154.903	157.903	158.1	165.901	165.901	165.901	165.901	165.901	165.901	165.901	165.901	165.901	165.901	165.901	165.901	0.000426255	0.0198015	0.0210738	0.0714558	0.0714558	0.0714558	0.0714558	0.0714558	0.0714558	0.0714558	0.0714558	0.0709993	0.0709993	0.0506513	0.0493422		-0.119001
01101503	Biscuit importé	28	0.00496014	100	100	100	100	100	100	100	100	100	100	100	100	100	100	100	100	100	100	100	100	100	100	100	100	100	100	100	0	0	0	0	0	0	0	0	0	0	0	0	0	0	0		-0.19
01101504	Biscuit local ou artisanal (biscotte, …)	18	0.00318866	105.104	112.302	102.042	103.18	99	103.592	100.975	104.618	96.687	107.949	111.434	119.409	118.081	108.587	118.529	118.529	117.034	125.596	125.596	128.496	128.716	132.412	133.106	127.994	135.418	143.83	150.682	0.123468	-0.0330804	0.161571	0.148759	0.182162	0.21241	0.243833	0.22824	0.331265	0.226616	0.194483	0.0718958	0.146823	0.32456	0.271267		-0.0431771
01101505	Croissant simple ou ordinaire	18	0.00318866	133.4	133.4	133.4	133.4	133.4	133.4	133.4	133.4	133.4	133.4	133.4	158.176	158.16	158.16	158.16	158.16	158.16	158.16	158.16	158.16	158.16	158.16	158.16	158.16	158.16	158.16	158.16	0.185607	0.185607	0.185607	0.185607	0.185607	0.185607	0.185607	0.185607	0.185607	0.185607	0.185607	-0.000101153	0	0	0		-0.19
01101506	Pain au chocolat	18	0.00318866	130.44	130.44	130.44	130.44	130.44	130.44	130.44	130.44	130.44	130.44	130.44	120.992	121	121	121	121	121	121	121	121	121	121	121	121	121	121	121	-0.0723704	-0.0723704	-0.0723704	-0.0723704	-0.0723704	-0.0723704	-0.0723704	-0.0723704	-0.0723704	-0.0723704	-0.0723704	6.61201e-05	0	0	0		-0.19
01102101	Abats de bœuf congélé(foie)	42	0.00744021	97.8483	95.7429	95.7429	95.7429	97.2266	102.062	103.458	107.918	107.918	107.918	107.918	106.822	113.622	115.47	115.47	115.47	133.333	143.333	143.333	140.333	140.333	140.333	148.01	138.01	148.01	148.01	134.898	0.161204	0.206042	0.206042	0.206042	0.371364	0.404369	0.385424	0.300371	0.300371	0.300371	0.371505	0.291961	0.302651	0.281803	0.16825		0.112651
01102102	Viande de bœuf fraîche avec os	167	0.0295837	143.062	143.062	143.062	143.062	144.763	146.042	166.917	163.944	160.199	155.728	157.219	152.897	162.269	161.429	166.243	166.243	173.611	192.489	192.489	183.298	179.376	175.42	175.846	175.846	181.062	178.082	171.376	0.134256	0.128385	0.162035	0.162035	0.199277	0.318039	0.153202	0.118053	0.119707	0.126451	0.118478	0.150095	0.115814	0.10316	0.0308765		-0.0741861
01102103	Viande de bœuf congelée sans os	246	0.0435784	127.705	127.705	129.783	133.997	137.997	144.477	155.842	175.413	167.548	167.548	167.548	168.233	174.694	174.694	174.694	163.603	153.267	166.168	166.168	184.002	189.01	189.01	191.558	183.603	175.603	163.603	163.943	0.367944	0.367944	0.346051	0.220947	0.110656	0.150135	0.0662583	0.0489617	0.128091	0.128091	0.143298	0.0913631	0.00520559	-0.063486	-0.0615425		-0.184794
01102201	Viande de chèvre congelée	22	0.00389725	113.317	113.317	113.317	113.317	117.72	117.72	119.748	119.748	119.748	119.748	119.748	122.235	122.235	122.235	136.099	156.099	176.61	180.868	180.868	180.868	180.868	180.868	187.507	187.507	187.507	187.507	177.674	0.0787001	0.0787001	0.201045	0.377541	0.500251	0.536427	0.510407	0.510407	0.510407	0.510407	0.565849	0.533983	0.533983	0.533983	0.305476		0.343983
01102401	Poulet congelé	174	0.0308237	135.434	120.681	120.681	120.681	102.377	104.846	104.846	104.846	108.251	96.3875	96.3875	100.2	112.414	115.414	125.414	125.414	149.914	163.252	163.252	169.198	169.198	169.198	179.185	188.364	218.364	218.364	218.364	-0.169971	-0.0436406	0.0392227	0.0392227	0.464331	0.557063	0.557063	0.613777	0.56302	0.755396	0.859007	0.879888	0.942499	0.892007	0.741146		0.752499
01102402	Poulet de chair vivant	14	0.00248007	161.499	161.499	166.063	161.545	161.499	161.499	161.499	161.499	167.894	225.516	220.116	220.116	193.798	209.787	241.924	241.924	226.098	241.924	246.1	243.298	243.298	243.421	256.101	256.101	252.136	235.276	213.399	0.199995	0.298999	0.456821	0.497564	0.399996	0.497991	0.523848	0.506498	0.449117	0.0793957	0.163482	0.163482	0.301025	0.121499	-0.117909		0.111025
01102403	Ailes de poulet (mabawa) congelées	594	0.105226	94.9802	94.9802	96.618	99.7375	111.998	115.877	115.877	135.036	135.036	135.036	130.536	130.029	127.972	122.709	122.709	120.709	114.171	122.709	126.536	123.836	126.282	130.056	135.122	135.122	135.122	132.213	132.213	0.347357	0.291938	0.270038	0.210262	0.019408	0.0589511	0.0919826	-0.0829369	-0.0648273	-0.0368734	0.0351385	0.0391751	0.0558728	0.0774569	0.0774569		-0.134127
01102404	Cuisses de poulet (mishiya) congelées	69	0.0122232	97.4041	98.1807	98.1807	100.548	100.548	103.813	112.924	112.108	108.655	117.415	117.415	126.882	124.712	125.323	125.323	119.54	114.214	126.882	138.364	138.364	140.172	149.199	186.957	186.957	182.409	182.409	182.409	0.28036	0.276454	0.276454	0.188889	0.135915	0.222211	0.225285	0.234196	0.290064	0.270698	0.592271	0.473471	0.462638	0.455507	0.455507		0.272638
01103101	Poissons kawé	71	0.0125775	130.594	158.983	163.404	185.48	168.919	181.068	191.659	164.993	176.964	170.951	159.532	113.457	107.815	131.191	155.543	175.543	174.122	227.875	227.875	200.459	190.511	176.649	191.757	189.04	178.306	170.34	163.951	-0.174426	-0.174811	-0.0481078	-0.0535745	0.0308017	0.258505	0.188961	0.214955	0.0765523	0.0333312	0.201997	0.666182	0.653814	0.298412	0.0540558		0.463814
01103102	Maquereau (Hanalé)	35	0.00620018	130.931	109.922	123.556	137.931	141.625	153.448	156.616	139.483	144.828	134.31	133.621	130.457	120.927	134.253	132.18	132.18	142.241	187.517	187.517	195.828	204.138	186.789	190.759	196.759	186.759	196.828	189.655	-0.0764067	0.221348	0.0697983	-0.0416948	0.00434951	0.222023	0.197304	0.403956	0.40952	0.39073	0.427612	0.508229	0.544395	0.466098	0.434824		0.354395
01103103	Barakouda (Mhoudana)	35	0.00620018	150.648	134.081	140.176	140.176	149.317	169.746	178.77	138.459	158.459	149.317	155.412	151.298	126.475	138.562	146.27	146.27	158.459	201.121	201.121	210.263	206.302	188.469	185.571	195.027	190.027	195.027	182.838	-0.16046	0.0334201	0.0434739	0.0434739	0.0612254	0.184835	0.125027	0.518594	0.301927	0.262207	0.194058	0.289026	0.502487	0.407507	0.250003		0.312487
01103104	Thon (Mbassi)	352	0.0623561	123.846	98.782	114.867	140.385	130	134.103	140.074	120.256	126.923	121.333	121.949	111.385	103.959	105.128	114.424	94	110.769	157.692	157.692	129.308	140.538	126.046	130.962	148.538	137.846	135.769	130.062	-0.160578	0.0642425	-0.00385663	-0.330413	-0.147931	0.175902	0.125776	0.0752728	0.10727	0.0388435	0.0739079	0.333555	0.325965	0.291464	0.136667		0.135965
01103105	Thon (pweré)	212	0.0375554	126.394	121.417	138.62	128.135	150.427	139.188	151.628	114.164	143.596	135.915	137.957	126.805	100.236	105.966	135.255	105.255	129.236	186.604	186.604	144.533	150.283	138.916	145.855	130.408	135.676	149.236	145.133	-0.206956	-0.127256	-0.024275	-0.178562	-0.140872	0.340662	0.23067	0.266012	0.0465681	0.02208	0.0572497	0.0284137	0.353566	0.408339	0.0730324		0.163566
01103201	Langouste	11	0.00194863	93.6287	93.6287	93.6287	93.6287	93.6287	93.6287	93.6287	93.6287	93.6287	93.6287	93.6287	97.9951	97.9951	97.9951	97.9951	97.9951	97.9951	97.9951	97.9951	97.9951	97.9951	97.9151	97.9951	97.9951	97.9951	97.9951	97.9951	0.0466356	0.0466356	0.0466356	0.0466356	0.0466356	0.0466356	0.0466356	0.0466356	0.0466356	0.0457812	0.0466356	0	0	0	0		-0.19
01103202	Crevettes entières	16	0.00283437	114.957	114.957	114.957	114.957	114.957	114.957	114.957	114.957	114.957	114.957	114.957	106.562	112.756	112.756	112.756	112.756	113.413	110.208	110.208	101.594	102.423	103.432	104.451	108.724	108.724	108.724	108.724	-0.0191462	-0.0191462	-0.0191462	-0.0191462	-0.0134272	-0.0413092	-0.0413092	-0.116244	-0.109028	-0.10025	-0.0913861	0.0202815	-0.0357616	-0.0357616	-0.0357616		-0.225762
01103301	Petit poisson sec (tsivaki)	33	0.00584588	145.225	146.542	148.391	153.492	142.426	160.823	153.541	155.88	154.392	144.862	147.329	141.308	154.117	117.602	109.868	109.868	114.134	122.033	122.033	131.492	145.668	139.846	140.443	140.256	132.579	136.466	147.227	0.0612291	-0.197486	-0.259605	-0.28421	-0.198644	-0.241197	-0.205209	-0.156454	-0.0565055	-0.0346261	-0.0467389	-0.00744473	-0.139751	0.160405	0.340035		-0.329751
01103302	Requin sec	33	0.00584588	140.065	154.382	200.448	242.779	200.448	169.117	156.518	138.508	143.177	133.84	138.963	147.846	149.402	143.869	154.303	174.303	177.415	182.862	182.862	195.468	154.071	155.627	158.74	173.868	202.991	199.203	171.19	0.0666619	-0.0680973	-0.230209	-0.282051	-0.114908	0.0812751	0.168313	0.41124	0.0760876	0.162784	0.142318	0.176007	0.35869	0.384614	0.109441		0.16869
01103303	Autres poissons secs	70	0.0124004	140	150.831	200	175	200	163.544	150	140.625	148.438	140.594	145.313	139.063	125.694	130.556	139.578	139.578	117.025	141.875	141.875	152.294	169.644	162.5	162.5	175	201.25	220.625	191.669	-0.102186	-0.134422	-0.30211	-0.202411	-0.414875	-0.132496	-0.0541667	0.0829796	0.142861	0.15581	0.118276	0.258422	0.601111	0.689888	0.373204		0.411111
01103401	Boite de sardine à l'huile végétale	50	0.0088574	102.442	102.442	102.442	102.442	102.442	102.442	102.442	102.442	108.093	110.526	110.526	117.476	119.805	114.591	112.363	112.363	115.044	175.044	175.044	184.124	184.124	184.124	184.124	184.124	184.124	184.124	184.124	0.169495	0.118602	0.096853	0.096853	0.12302	0.708719	0.708719	0.797353	0.703387	0.665889	0.665889	0.567336	0.536863	0.606786	0.638646		0.346863
01103402	Conserve de thon à l'huile végétale	16	0.00283437	115.571	114.868	114.868	114.868	114.868	114.868	114.868	118.519	118.519	120.224	120.224	122.18	135.464	135.464	135.464	135.464	141.081	141.081	141.081	144.847	144.847	146.625	146.625	146.625	146.625	146.625	151.42	0.172125	0.179307	0.179307	0.179307	0.228207	0.228207	0.228207	0.222142	0.222142	0.21959	0.21959	0.20007	0.0823858	0.0823858	0.117784		-0.107614
01104101	Lait concentré sucré en boîte	32	0.00566873	86.8733	86.8733	86.8733	86.8733	86.8733	86.8733	86.8733	90.2866	96.5205	96.5205	96.5205	103.718	119.897	134.048	134.048	134.048	134.048	134.048	134.048	134.048	134.048	134.048	134.048	130.563	134.048	130.563	130.563	0.38013	0.543028	0.543028	0.543028	0.543028	0.543028	0.543028	0.484694	0.388803	0.388803	0.388803	0.258827	0.118031	-0.0259967	-0.0259967		-0.0719691
01104102	Lait stérilisé, demi écrémé	15	0.00265722	102.281	102.281	99.0026	102.281	102.281	102.281	104.06	104.06	104.06	104.06	104.06	123.018	123.018	123.018	123.018	123.018	116.343	122.881	122.881	122.881	125.019	125.019	125.019	143.017	143.017	143.017	140.728	0.202743	0.202743	0.242571	0.202743	0.137485	0.201406	0.180861	0.180861	0.201406	0.201406	0.201406	0.162575	0.162575	0.162575	0.143967		-0.0274247
01104103	Lait entier en poudre, en boîte	72	0.0127547	103.704	118.088	118.088	118.088	118.088	130.686	130.686	130.686	130.686	130.686	130.686	130.686	130.686	130.686	131.278	131.278	109.278	131.278	131.278	131.278	131.278	132.054	132.054	141.642	132.054	132.054	121.642	0.260182	0.10668	0.11169	0.11169	-0.0746108	0.00452724	0.00452724	0.00452724	0.00452724	0.0104698	0.0104698	0.0838344	0.0104698	0.0104698	-0.0733991		-0.17953
01104104	Lait caillé	34	0.00602303	110.432	112.782	112.782	112.782	112.782	115.132	113.656	115.132	117.481	112.782	112.782	112.782	112.782	114.871	112.782	112.782	112.782	166.823	166.823	156.645	150.376	150.376	150.376	150.376	156.259	143.215	140.125	0.0212801	0.0185225	0	0	0	0.448972	0.467789	0.360569	0.280003	0.333333	0.333333	0.333333	0.385496	0.246746	0.242441		0.195496
01104105	Lait frais de vache	43	0.00761736	112.782	112.39	112.782	112.782	111.999	112.782	121.006	119.831	118.656	112.782	112.782	126.88	116.959	114.871	112.782	112.782	112.782	169.173	169.173	150.376	130.404	134.709	151.551	151.551	157.425	150.376	136.278	0.0370361	0.0220749	0	0	0.00699113	0.5	0.398055	0.254901	0.0990089	0.194419	0.343752	0.194444	0.345984	0.309086	0.208331		0.155984
01104201	Cône de glace	2	0.000354296	109.157	109.157	109.157	109.157	109.157	109.157	113.446	113.446	113.446	113.446	113.446	126.044	140.041	140.041	140.041	140.041	140.041	140.323	140.323	140.323	140.323	140.323	140.323	140.323	140.323	128.237	119.338	0.282931	0.282931	0.282931	0.282931	0.282931	0.285512	0.236912	0.236912	0.236912	0.236912	0.236912	0.113283	0.00201174	-0.0842904	-0.147837		-0.187988
01104202	Fromage industriel	7	0.00124004	89.4292	81.8698	81.8698	81.8698	76.5591	76.5591	76.5591	76.5591	76.5591	75.0424	75.0424	75.0424	78.5421	86.921	90.1938	96.1938	98.1379	79.6237	79.6237	79.6237	79.6237	79.6237	79.6237	71.9482	71.9482	71.9482	71.9482	-0.12174	0.0616988	0.101674	0.174961	0.281859	0.0400292	0.0400292	0.0400292	0.0400292	0.0610489	0.0610489	-0.0412329	-0.0839535	-0.172258	-0.202293		-0.273953
01104203	Yaourt nature fabrication industrielle	27	0.00478299	99.7974	99.7974	99.5633	99.7974	101.814	101.814	101.814	117.931	117.931	117.931	117.931	78.7082	78.7082	107.793	107.793	107.793	112.82	112.82	112.82	112.82	127.926	127.926	127.926	133.858	127.926	127.926	100.62	-0.21132	0.0801211	0.0826607	0.0801211	0.108098	0.108098	0.108098	-0.0433353	0.0847563	0.0847563	0.0847563	0.70069	0.625325	0.186775	-0.0665513		0.435325
01104204	Yaourt aux fruits naturels	8	0.00141718	98.8942	98.8942	98.8942	98.8942	98.8942	98.8942	98.8942	104.568	104.568	141.993	141.993	87.9304	92.3654	112.365	112.365	112.365	112.365	112.365	112.365	124.353	124.353	124.353	124.353	136.319	124.353	136.319	146.319	-0.0660177	0.136219	0.136219	0.136219	0.136219	0.136219	0.136219	0.189207	0.189207	-0.124235	-0.124235	0.55031	0.346312	0.213179	0.302174		0.156312
01104205	Yaourt fabrication traditionnelle	39	0.00690877	100	100	100	100	100	100	100	100	100	100	100	112.114	125.743	125.743	125.743	125.743	125.743	125.743	125.743	125.743	125.743	125.743	154.004	143.316	143.316	143.316	143.316	0.257433	0.257433	0.257433	0.257433	0.257433	0.257433	0.257433	0.257433	0.257433	0.257433	0.540035	0.278311	0.139754	0.139754	0.139754		-0.0502465
01104301	Œuf frais de poule d'élévage industriel	7	0.00124004	143.316	143.316	143.316	143.316	143.316	143.316	150	150	150	150	150	148.841	135.54	135.54	135.54	135.54	193.434	193.434	193.434	161.185	161.185	161.185	161.185	167.518	167.518	167.518	167.518	-0.0542584	-0.0542584	-0.0542584	-0.0542584	0.349696	0.349696	0.289557	0.0745699	0.0745699	0.0745699	0.0745699	0.125482	0.235931	0.235931	0.235931		0.0459309
01104302	Œuf traditionnel de poule	26	0.00460585	127.313	126.275	152.063	195.875	150	133.313	150	146.875	146.875	137.5	140.625	150	150	150	148.611	148.611	150	150	150	150	150	142.188	138.063	134.375	137.5	137.5	144.813	0.178199	0.187884	-0.0227011	-0.241297	0	0.125172	0	0.0212766	0.0212766	0.0340945	-0.0182187	-0.104167	-0.0833333	-0.0833333	-0.0255567		-0.273333
01105101	Beurre clarifié (samli)	12	0.00212578	94.1761	94.1761	96.4444	94.1761	94.1761	94.1761	94.1761	94.1761	104.189	104.189	110.466	118.19	131.242	139.467	143.766	143.766	143.766	144.714	144.714	148.297	151.993	155.284	155.284	159.326	159.326	162.912	162.912	0.393583	0.480917	0.490665	0.526569	0.526569	0.536629	0.536629	0.574681	0.458826	0.490407	0.405712	0.34804	0.213981	0.168102	0.13317		0.0239811
01105102	Beurre non salé	7	0.00124004	130.475	130.475	130.475	130.475	130.475	130.475	130.475	130.475	130.475	130.475	130.475	131.129	112.129	112.129	112.129	112.129	146.534	146.534	146.534	148.037	148.037	166.495	166.495	175.976	175.976	175.976	156.468	-0.140612	-0.140612	-0.140612	-0.140612	0.123083	0.123083	0.123083	0.134604	0.134604	0.276069	0.276069	0.342015	0.569417	0.569417	0.395431		0.379417
01105103	Margarine	9	0.00159433	85.2738	85.2738	82.5188	85.2738	85.2738	85.2738	85.2738	85.2738	85.2738	85.2738	85.2738	85.2738	91.6326	91.6326	101.408	101.408	101.408	117.096	117.096	117.096	117.096	117.096	117.096	117.096	117.096	126.219	126.219	0.0745693	0.0745693	0.228911	0.189208	0.189208	0.373181	0.373181	0.373181	0.373181	0.373181	0.373181	0.373181	0.27789	0.37745	0.244665		0.0878899
01105201	Huile de coco	21	0.00372011	140.647	143.577	158.228	140.647	154.571	148.705	143.577	140.647	148.18	140.647	140.647	140.647	140.647	140.647	140.647	140.647	140.647	145.042	145.042	160.425	162.623	165.559	167.018	179.149	158.228	158.228	190.97	0	-0.0204072	-0.111112	0	-0.0900816	-0.0246327	0.0102036	0.140622	0.0974693	0.177124	0.187498	0.273749	0.125001	0.125001	0.357796		-0.0649991
01105202	Huile de tournesol	41	0.00726306	81.8623	81.8623	81.8623	81.8623	81.8081	81.0935	81.0935	84.9569	84.9569	84.9569	84.9569	87.1707	87.1707	83.2864	83.2864	83.2864	83.2864	87.1707	97.4795	107.879	114.806	114.806	115.508	110.219	115.508	115.508	113.222	0.0648445	0.0173957	0.0173957	0.0173957	0.0180705	0.0749403	0.202063	0.269806	0.351347	0.351347	0.359607	0.264399	0.325078	0.386876	0.359435		0.135078
01105203	Huile végétale	71	0.0125775	93.8797	93.8797	94.8952	96.2134	101.467	101.467	104.061	107.803	109.818	116.383	116.383	138.514	157.604	157.604	157.604	157.604	157.604	160.998	160.998	162.097	164.623	164.623	165.291	155.53	165.291	155.53	155.413	0.678783	0.678783	0.660817	0.638064	0.553257	0.586711	0.547145	0.503641	0.499048	0.414489	0.420232	0.122844	0.0487783	-0.0131594	-0.0138981		-0.141222
01106101	Citron (Vouraba)	23	0.0040744	137.41	85.959	66.223	83.514	77.189	80.987	128.339	212.835	195.243	327.75	301.631	164.965	175.539	128.45	96.317	96.317	83.418	120.203	120.203	130.406	157.17	219.956	330.624	374.855	205.187	185.513	105.015	0.277483	0.494317	0.454434	0.153304	0.080698	0.484226	-0.0633946	-0.387291	-0.195003	-0.328891	0.0961208	1.27233	0.168897	0.444243	0.090306		-0.0211031
01106102	Mandarine	6	0.00106289	109.756	109.756	95.683	111.169	76.745	80.172	124.385	124.39	124.39	124.39	124.39	124.39	124.39	124.39	82.451	82.451	81.967	114.135	114.135	114.092	114.092	114.092	114.092	114.092	114.092	114.092	106.485	0.133332	0.133332	-0.13829	-0.258327	0.0680435	0.423627	-0.0824054	-0.082788	-0.082788	-0.082788	-0.082788	-0.082788	-0.082788	-0.082788	0.291494		-0.272788
01106103	Orange	22	0.00389725	100.54	91.32	73.308	67.501	65.246	68.125	95.574	178.22	179.128	214.841	216.973	212.864	157.314	110.636	85.14	85.14	79.436	102.855	102.855	197.495	197.495	367.269	555.269	422.379	145.368	136.463	125.718	0.564691	0.21152	0.161401	0.261315	0.217485	0.509798	0.0761818	0.108153	0.102536	0.709492	1.55916	0.984267	-0.0759373	0.233441	0.476603		-0.265937
01106201	Ananas	6	0.00106289	100.551	136.287	142.095	142.105	147.26	140.752	163.368	195.039	177.999	164.973	144.086	152.053	187.08	217.192	212.274	212.274	181.406	184.848	184.848	192.125	194.516	183.707	114.768	117.285	128.876	144.907	157.781	0.860548	0.593637	0.493888	0.493783	0.231876	0.313289	0.131482	-0.0149406	0.0927927	0.113558	-0.203476	-0.228657	-0.311118	-0.332816	-0.256711		-0.501118
01106202	Avocat	8	0.00141718	144.343	140.921	129.641	118.111	117.948	151.004	133.435	133.409	133.409	188.53	188.488	185.384	214.113	228.315	127.718	127.718	144.653	152.37	152.37	152.37	152.37	143.09	164.277	173.573	168.371	171.259	157.195	0.483363	0.620163	-0.0148333	0.0813387	0.226413	0.00904612	0.141904	0.142127	0.142127	-0.241023	-0.128448	-0.063711	-0.213635	-0.2499	0.230798		-0.403635
01106203	Paka mûr	45	0.00797166	113.11	114.568	108.384	118.961	120.697	115.682	127.472	138.091	128.176	121.581	122.535	131.252	133.984	136.886	147.865	177.865	173.852	175.704	175.704	203.659	204.562	197.451	188.309	183.064	183.611	188.819	203.777	0.184546	0.194801	0.36427	0.495154	0.4404	0.518853	0.378373	0.474817	0.595946	0.624028	0.536777	0.394752	0.370395	0.379389	0.378129		0.180395
01106204	Corossol	1	0.000177148	176.406	182.088	205.663	215.691	208.564	219.367	228.078	225.678	223.905	206.989	210.979	224.493	223.399	231.761	230.412	230.412	254.405	243.324	243.324	251.169	274.911	292.627	282.46	243.583	233.081	269.363	261.95	0.266391	0.272797	0.120338	0.0682504	0.219793	0.10921	0.0668456	0.112953	0.227802	0.413732	0.338806	0.0850361	0.0433395	0.162245	0.136877		-0.146661
01106205	Goyave	1	0.000177148	225.124	213.125	136.272	118.763	102.525	119.856	104.346	104.298	104.298	104.298	119.782	58.511	58.512	71.657	84.428	84.428	114.549	114.545	114.545	194.498	221.316	226.43	210.513	210.579	210.579	210.579	160.367	-0.74009	-0.663779	-0.380445	-0.289105	0.117279	-0.0443115	0.0977421	0.86483	1.12196	1.17099	0.757468	2.59896	2.5989	1.93871	0.899453		2.4089
01106206	Mangues ordinaires locales non greffées	1	0.000177148	80.675	94.442	94.461	94.461	94.461	94.461	94.461	94.461	94.461	101.223	92.806	90.981	90.962	90.962	104.613	104.613	131.487	131.487	131.487	131.487	112.529	108.885	115.138	123.994	139.836	138.082	122.204	0.127512	-0.036848	0.107473	0.107473	0.391971	0.391971	0.391971	0.391971	0.191275	0.0756943	0.240631	0.362856	0.537301	0.518019	0.168153		0.347301
01106207	Papaye	3	0.000531444	162.792	162.817	154.919	155.041	160.958	156.108	160.575	164.903	170.451	166.008	162.946	173.181	187.932	196.246	211.121	211.121	220.742	198.975	198.975	205.492	223.209	221.104	217.897	200.941	218.884	201.074	212.124	0.15443	0.205316	0.362783	0.361711	0.371426	0.274598	0.239141	0.246139	0.30952	0.331888	0.337234	0.160295	0.164698	0.0246018	0.00475083		-0.0253021
01106208	Pomme	7	0.00124004	110.072	110.072	110.072	110.072	110.072	110.072	110.072	110.072	110.072	110.072	110.072	65.4492	70.072	70.072	110.072	110.072	110.072	110.072	110.072	110.072	110.072	110.072	116.387	116.387	116.387	116.387	116.387	-0.363399	-0.363399	0	0	0	0	0	0	0	0	0.0573693	0.778276	0.66096	0.66096	0.0573693		0.47096
01106209	Fruit de la passion	1	0.000177148	50.251	50.251	50.251	50.251	50.251	87.563	106.972	180.967	172.859	169.41	150.972	100.503	56.784	65.427	67.085	67.085	75.377	159.296	159.296	183.92	183.92	206.527	206.527	177.387	72.938	84.095	91.96	0.130007	0.302004	0.334998	0.334998	0.50001	0.819216	0.489137	0.0163179	0.0639886	0.219096	0.367982	0.764992	0.284482	0.285326	0.370798		0.0944815
01106301	Datte	7	0.00124004	95.2842	95.2842	95.2842	95.2842	95.2842	95.2842	95.2842	95.2842	95.2842	95.2842	95.2842	99.9838	103.626	106.208	106.208	106.208	106.208	115.252	115.252	115.252	115.252	128.357	128.357	114.127	114.127	95.9692	95.9692	0.087542	0.11464	0.11464	0.11464	0.11464	0.20956	0.20956	0.20956	0.20956	0.347098	0.347098	0.141459	0.101344	-0.0963994	-0.0963994		-0.0886556
01106302	Noix de Coco frais	35	0.00620018	112.747	116.921	109.441	112.967	95.944	113.662	107.951	111.001	124.561	122.495	125.048	126.941	135.18	141.737	144.542	144.542	138.832	128.858	128.858	133.516	142.478	127.283	131.005	124.854	131.643	123.413	130.124	0.198968	0.212246	0.32073	0.279506	0.447011	0.133695	0.193671	0.202836	0.143841	0.0390873	0.0476377	-0.0164407	-0.0261651	-0.129282	-0.0997496		-0.216165
01106303	Noix de Coco sec	45	0.00797166	104.681	103.261	98.113	87.854	91.914	93.723	100.321	94.132	87.78	90.136	96.89	95.847	93.679	95.426	90.909	90.909	102.157	112.339	112.339	120.348	113.69	119.071	125.229	133.615	143.195	142.218	141.715	-0.1051	-0.0758757	-0.0734255	0.0347736	0.111441	0.198628	0.119795	0.278503	0.29517	0.321015	0.292486	0.394045	0.528571	0.490349	0.558867		0.338571
01106304	Raisin	8	0.00141718	89.0706	90.508	90.508	90.508	93.8692	93.8692	93.8692	93.8692	93.8692	93.8692	93.8692	95.5169	98.7691	98.7691	98.7691	98.7691	98.7691	98.7691	98.7691	99.5788	102.003	97.5512	97.5512	99.4332	99.4332	99.4332	99.4332	0.108885	0.0912745	0.0912745	0.0912745	0.0521983	0.0521983	0.0521983	0.0608246	0.0866548	0.0392241	0.0392241	0.0410009	0.00672385	0.00672385	0.00672385		-0.183276
01107101	Aubergine locale	6	0.00106289	108.895	117.045	125.745	121.532	131.2	127.449	140.665	136.372	143.078	152.303	146.484	102.782	121.567	142.529	141.458	141.458	134.111	137.716	137.716	127.449	127.547	127.915	144.444	179.141	172	172.258	157.484	0.116369	0.217728	0.124959	0.163957	0.0221875	0.0805577	-0.0209647	-0.0654313	-0.108549	-0.160128	-0.0139264	0.742922	0.414858	0.208582	0.113292		0.224858
01107102	Carotte	35	0.00620018	150.846	248.184	252.778	259.11	186.903	156.959	146.331	139.71	169.355	170.764	196.759	204.062	225.743	294.504	316.604	316.604	169.205	144.325	144.325	100.119	86.723	95.251	122.581	128.805	143.877	182.263	203.662	0.496513	0.186636	0.252498	0.22189	-0.0946908	-0.0804924	-0.0137086	-0.28338	-0.487922	-0.442207	-0.376999	-0.368795	-0.362651	-0.381119	-0.35673		-0.552651
01107103	Concombre frais	20	0.00354296	65.586	56.582	73.987	74.989	84.388	114.346	126.582	114.399	103.956	100.436	86.181	97.331	96.062	69.62	74.923	104.923	89.709	153.006	153.006	147.996	123.154	121.414	130.169	124.842	102.11	99.266	114.293	0.464672	0.230427	0.0126509	0.399179	0.063054	0.338097	0.20875	0.293683	0.184674	0.208869	0.510414	0.282654	0.0629593	0.425826	0.525473		-0.127041
01107104	Haricot vert	18	0.00318866	86.989	100.554	155.855	148.699	139.498	153.034	128.764	171.283	177.108	176.673	150.283	124.164	127.716	174.969	144.672	144.672	155.019	150.418	150.418	183.178	158.086	148.699	108.457	114.312	121.45	119.47	126.097	0.468186	0.74005	-0.0717526	-0.0270816	0.111263	-0.0170942	0.168168	0.0694465	-0.107403	-0.158338	-0.278315	-0.0793467	-0.049062	-0.317193	-0.128394		-0.239062
01107105	Oignon frais	48	0.0085031	126.202	170.478	160.957	166.647	156.858	159.49	132.855	114.354	90.271	82.828	89.713	98.405	104.11	134.769	138.703	138.703	158.174	154.226	154.226	125.04	117.006	122.269	121.591	124.179	129.672	159.49	172.747	-0.175053	-0.209464	-0.138261	-0.167684	0.00838975	-0.0330052	0.16086	0.0934467	0.296164	0.47618	0.355333	0.261918	0.245529	0.183432	0.245445		0.0555288
01107106	Poivron frais	19	0.00336581	107.066	138.919	139.811	139.811	111.394	102.605	133.878	90.783	67.006	55.05	65.444	74.411	83.624	116.345	116.999	116.999	127.266	130.057	130.057	96.895	70.731	68.522	65.444	76.494	73.23	92.771	145.789	-0.218949	-0.162498	-0.163163	-0.163163	0.142485	0.26755	-0.0285409	0.0673254	0.055592	0.244723	0	0.0279932	-0.124294	-0.202622	0.24607		-0.314294
01107107	Tomates rondes	74	0.0131089	85.954	143.09	152.837	141.462	124.102	79.356	101.123	131.617	108.428	101.317	144.132	159.731	137.645	185.17	155.459	195.459	148.159	137.35	137.35	104.79	97.32	159.805	219.461	150.689	162.971	188.787	139.746	0.60138	0.294081	0.0171555	0.381707	0.193849	0.730808	0.358247	-0.203826	-0.102446	0.577277	0.522639	-0.0566077	0.183995	0.0195334	-0.101075		-0.00600494
01107108	Ambrevade (Tsouzi) frais	16	0.00283437	0.114	85.87	99.581	99.581	171.625	180.564	178.776	197.249	184.439	184.439	163.73	163.73	163.73	103.73	171.625	171.625	194.866	214.531	214.531	219.293	228.833	200.229	214.531	214.531	214.531	197.547	186.949	1435.23	0.207989	0.723471	0.723471	0.135417	0.188116	0.199999	0.111757	0.240697	0.085611	0.310273	0.310273	0.310273	0.904435	0.0892877		0.120273
01107201	Choux vert	6	0.00106289	104.626	110.731	124.081	134.421	155.101	147.059	156.25	139.4	108.762	91.912	83.529	97.757	121.569	132.843	220.588	220.588	174.632	103.29	103.29	57.904	41.494	41.953	50.781	58.676	50.781	66.121	95.634	0.161939	0.199691	0.777774	0.641023	0.125924	-0.297629	-0.338944	-0.58462	-0.618488	-0.543553	-0.392055	-0.399777	-0.582287	-0.502262	-0.566459		-0.772287
01107202	Feuille de manioc	38	0.00673162	156.152	153.73	149.068	158.106	165.192	275.221	313.939	308.366	281.424	181.46	185.366	188.943	197.647	189.211	211.587	211.587	245.034	302.481	302.481	401.912	373.88	306.248	296.293	292.97	290.451	270.866	272.81	0.265735	0.230801	0.419399	0.33826	0.483328	0.0990477	-0.0364975	0.30336	0.328529	0.687689	0.598422	0.550573	0.469544	0.431555	0.289351		0.279544
01107203	Brède mafana (feleke mafana)	12	0.00212578	187.282	192.27	160.709	177.322	174.732	184.448	204.664	248.2	246.311	237.278	223.782	229.805	209.222	170.202	166.994	166.994	206.124	186.164	186.164	172.495	179.198	190.765	207.462	190.989	162.91	140.395	139.667	0.11715	-0.114776	0.039108	-0.0582443	0.179658	0.00930344	-0.0903921	-0.305016	-0.272473	-0.196027	-0.0729281	-0.168908	-0.221353	-0.175127	-0.163641		-0.411353
01107204	Salade verte (laitue)	24	0.00425155	98.993	93.903	96.472	106.712	119.328	119.226	119.233	89.779	84.091	87.849	99.232	113.986	126	145.989	145.963	145.963	122.403	100.36	100.36	88.739	57.544	63.391	78.922	94.834	82.409	99.213	139.03	0.272817	0.554679	0.513009	0.367822	0.0257693	-0.158237	-0.158287	-0.011584	-0.315694	-0.27841	-0.204672	-0.168021	-0.34596	-0.320408	-0.0474983		-0.53596
01107205	Feuille de citrouille	5	0.00088574	279.525	279.558	279.558	279.558	279.558	281.045	282.968	282.873	282.873	284.459	286.027	286.027	288.161	344.199	344.199	344.199	354.309	524.309	524.309	524.309	524.309	616.945	501.127	357.337	357.459	354.572	354.696	0.0308953	0.231226	0.231226	0.231226	0.26739	0.86557	0.852891	0.853514	0.853514	1.16884	0.752027	0.249312	0.240484	0.0301366	0.0304969		0.0504836
01107206	Ciboulette (Feuille d'oignon)	6	0.00106289	124.602	141.462	144.738	162.37	155.861	159.686	160.596	141.745	154.578	181.444	166.83	162.3	165.971	174.529	189.09	189.09	183.242	181.84	181.84	180.363	186.335	185.768	181.353	188.224	217.46	215.425	238.62	0.332009	0.233752	0.30643	0.164562	0.175676	0.138735	0.132282	0.272447	0.205443	0.023831	0.0870527	0.159729	0.310229	0.234322	0.261939		0.120229
01107207	Salade verte (petsaî)	21	0.00372011	176.411	201.613	186.492	178.301	183.606	183.606	166.961	154.738	144.481	151.63	174.257	113.508	140.815	192.361	190.412	190.412	194.052	131.048	131.048	113.407	120.212	144.909	188.18	214.214	197.218	213.009	197.404	-0.201779	-0.0458899	0.0210197	0.0679245	0.0568936	-0.286254	-0.215098	-0.267103	-0.167974	-0.044325	0.0798992	0.887215	0.400547	0.10734	0.0367204		0.210547
01107208	Feuille de taro (WOMBO)	6	0.00106289	92.482	77.983	84.843	86.147	86.169	101.548	105.187	105.256	107.945	93.641	90.806	99.034	106.301	154.227	108.659	108.659	120.609	154.633	154.633	159.832	143.857	143.715	149.541	157.89	144.567	133.795	119.145	0.149424	0.9777	0.280707	0.261321	0.39968	0.522758	0.470077	0.518507	0.332688	0.534744	0.646818	0.594301	0.359978	-0.13248	0.0965037		0.169978
01107301	Arachide décortiquée	8	0.00141718	110.571	113.798	118.777	110.749	118.688	117.354	116.163	121.355	116.465	114.687	113.353	107.139	129.714	126.837	130.789	130.789	130.245	149.804	149.804	152.027	149.36	152.916	150.249	166.696	175.587	171.328	173.062	0.173129	0.11458	0.101131	0.18095	0.0973729	0.276514	0.289602	0.252746	0.282445	0.333333	0.325496	0.555885	0.353647	0.350773	0.323215		0.163647
01107302	Tomates pelées	2	0.000354296	107.035	107.035	107.035	107.035	107.035	107.035	107.035	107.035	107.035	107.035	107.035	112.027	117.251	117.251	117.251	117.251	122.719	126.077	126.077	126.077	123.287	123.287	123.287	145.38	145.38	145.38	141.568	0.0954406	0.0954406	0.0954406	0.0954406	0.146528	0.177902	0.177902	0.177902	0.151834	0.151834	0.151834	0.297724	0.239904	0.239904	0.207396		0.049904
01107303	Haricots blancs sec	24	0.00425155	138.504	138.504	138.504	138.504	136.773	138.504	138.504	138.504	138.504	138.504	138.504	138.504	138.504	138.504	138.504	138.504	138.504	156.25	156.25	165.339	160.578	167.071	156.683	164.907	171.742	180.055	177.458	0	0	0	0	0.012656	0.128126	0.128126	0.193749	0.159374	0.206254	0.131253	0.19063	0.239979	0.299999	0.281248		0.0499786
01107304	Lentilles	5	0.00088574	101.283	101.283	101.283	101.283	101.283	101.283	101.283	101.283	101.283	101.283	101.283	101.283	101.283	101.283	101.283	101.283	101.283	101.283	101.283	101.283	101.283	101.283	101.283	101.283	101.283	101.283	101.283	0	0	0	0	0	0	0	0	0	0	0	0	0	0	0		-0.19
01107306	Sésame décortiqué	5	0.00088574	114.996	143.542	142.64	139.773	132.981	123.347	130.376	118.542	113.74	113.118	109.709	110.111	110.335	106.09	109.555	109.555	112.156	115.21	115.21	109.058	103.542	104.689	98.52	101.001	111.508	116.46	107.727	-0.0405318	-0.260913	-0.231948	-0.216193	-0.156601	-0.0659684	-0.116325	-0.0800054	-0.0896606	-0.0745151	-0.101988	-0.0827347	0.0106313	0.0977472	-0.0166857		-0.179369
01107307	Haricots secs	17	0.00301151	138.504	138.504	138.504	138.504	136.773	138.504	138.504	138.504	138.504	138.504	138.504	129.856	138.504	150.046	138.504	138.504	138.504	156.25	156.25	167.071	161.877	166.638	159.28	164.907	186.548	180.055	173.13	0	0.0833333	0	0	0.012656	0.128126	0.128126	0.206254	0.168753	0.203128	0.150003	0.269922	0.346878	0.199999	0.25		0.156878
01107308	Ambériques (Nkoundé)	20	0.00354296	131.349	134.085	135.727	134.085	135.18	135.18	137.369	138.463	136.274	136.274	136.821	137.763	140.105	140.105	140.105	140.105	140.105	164.186	164.186	177.32	181.699	175.131	181.699	176.226	179.51	176.226	175.131	0.0666621	0.0448969	0.0322559	0.0448969	0.0364329	0.214573	0.195219	0.280631	0.333336	0.285139	0.328005	0.279197	0.281253	0.257814	0.249998		0.0912533
01107309	Tsandzi	24	0.00425155	139.665	139.665	139.665	139.665	137.192	139.665	139.665	139.665	139.665	139.665	139.665	135.3	139.665	139.665	139.665	139.665	139.665	155.377	155.377	170.216	168.034	166.725	164.106	174.581	191.463	194.221	185.929	0	0	0	0	0.0180258	0.112498	0.112498	0.218745	0.203122	0.193749	0.174997	0.290325	0.370873	0.39062	0.33125		0.180873
01107401	Bananes longues ( Padji)	54	0.00956599	140.444	139.427	133.027	131.331	138.87	136.042	145.144	152.552	153.436	155.803	165.836	185.955	204.146	215.394	241.599	241.599	218.496	245.926	245.926	236.427	213.722	215.814	228.432	240.19	243.227	262.7	288.242	0.453576	0.544851	0.816165	0.839619	0.573385	0.807721	0.694359	0.549813	0.392906	0.385172	0.377457	0.291657	0.191437	0.219625	0.19306		0.00143652
01107402	Igname	17	0.00301151	176.205	176.205	176.205	176.205	176.205	163.15	167.814	167.457	177.613	173.056	173.047	170.783	170.783	170.783	170.783	170.783	156.074	173.427	173.427	178.84	187.376	214.9	209.259	209.337	209.337	209.337	209.337	-0.030771	-0.030771	-0.030771	-0.030771	-0.114248	0.0629911	0.0334477	0.0679757	0.0549678	0.241795	0.209261	0.225748	0.225748	0.225748	0.225748		0.0357485
01107403	Manioc frais en tubercule	58	0.0102746	241.311	227.96	209.114	249.662	245.304	216.045	198.323	199.179	200.824	212.509	227.789	219.271	222.823	220.291	234.914	254.914	260.035	257.1	257.1	264.19	261.396	269.093	239.721	256.151	240.208	258.21	310.907	-0.0766148	-0.0336419	0.123378	0.0210364	0.060052	0.19003	0.29637	0.326395	0.301617	0.266266	0.0523818	0.168194	0.0780216	0.172131	0.323493		-0.111978
01107404	Patate douce fraiche	23	0.0040744	187.092	181.533	177.726	194.896	167.166	171.906	183.146	188.65	203.396	212.126	245.505	265.226	395.612	428.376	388.697	388.697	335.83	303.74	303.74	321.931	299.748	270.424	306.388	343.755	360.314	360.967	354.939	1.11453	1.35977	1.18706	0.994382	1.00896	0.766896	0.658458	0.706499	0.473716	0.274827	0.247991	0.296083	-0.0892238	-0.157359	-0.0868491		-0.279224
01107405	Pomme de terre	111	0.0196634	128.691	119.949	128.616	131.289	137.233	159.611	162.638	163.168	159.827	184.709	173.149	188.511	120.856	120.856	80.007	88.1	127.221	148.991	148.991	123.176	128.233	152.957	164.76	160.484	105.354	110.849	167.313	-0.0608823	0.00756155	-0.377939	-0.328961	-0.0729562	-0.0665368	-0.0839103	-0.245097	-0.197676	-0.171903	-0.0484496	-0.148676	-0.128268	-0.082801	1.09123		-0.318268
01107406	Taro	55	0.00974314	164.444	158.557	146.439	152.814	137.995	133.357	148.71	163.141	180.483	177.975	210.529	222.156	231.701	233.23	223.767	223.767	159.466	175.015	175.015	193.367	200.1	210.761	217.829	242.575	236.291	268.439	245.038	0.408996	0.470954	0.528056	0.46431	0.155593	0.31238	0.176888	0.185275	0.108692	0.184217	0.0346746	0.0919129	0.01981	0.150963	0.0950587		-0.17019
01107407	Bananes longues (kontriké)	72	0.0127547	132.409	124.479	129.131	134.618	128.061	139.637	161.706	167.02	153.686	149.045	151.811	157.075	148.12	165.913	180.161	200.161	195.272	201.523	201.523	218.034	235.086	217.453	207.739	215.471	228.367	261.12	305.357	0.118655	0.332859	0.39518	0.486881	0.524836	0.443192	0.246231	0.305436	0.529651	0.458975	0.368405	0.371771	0.54177	0.573837	0.694912		0.35177
01107408	Fruit à pain	72	0.0127547	173.231	78.527	64.991	77.027	80.201	84.267	100.965	114.823	210.484	218.143	224.917	235.031	272.145	224.469	155.014	155.014	171.253	205.996	205.996	186.312	213.587	216.255	231.528	244.512	256.395	250.422	245.872	0.570995	1.85849	1.38516	1.01246	1.1353	1.44456	1.04027	0.622602	0.0147422	-0.00865487	0.0293931	0.0403394	-0.0578736	0.11562	0.586128		-0.247874
01107501	Frites et chips de pomme de terre	10	0.00177148	104.151	104.151	104.151	104.151	104.151	104.151	104.151	104.151	104.151	105.845	105.845	121.826	121.826	118.574	118.574	118.574	120.637	134.822	134.822	134.822	140.119	140.119	165.552	171.222	144.122	144.122	144.122	0.169708	0.138485	0.138485	0.138485	0.158294	0.294492	0.294492	0.294492	0.345351	0.32382	0.564108	0.405466	0.183018	0.215461	0.215461		-0.00698215
01107502	Manioc séché	47	0.00832595	223.624	214.483	207.049	209.92	211.193	180.69	169.833	163.896	167.659	202.973	183.27	176.988	184.796	174.4	174.4	174.4	174.352	219.351	219.351	246.606	235.905	249.191	240.571	240.01	225.413	237.319	251.896	-0.173631	-0.186882	-0.157687	-0.169207	-0.174442	0.213963	0.291569	0.504649	0.407052	0.227705	0.312659	0.356081	0.219794	0.360774	0.444358		0.0297937
01108101	Sucre blanc raffiné en poudre	109	0.0193091	76.0269	76.0269	76.0269	76.0269	76.0269	76.0269	76.0269	76.0269	76.0269	76.0269	90.1337	90.2831	87.1669	83.2831	94.1514	94.1514	112.09	112.09	112.09	112.09	112.128	112.128	112.128	112.128	95.1275	91.0733	91.0733	0.146528	0.0954433	0.238396	0.238396	0.474347	0.474347	0.474347	0.474347	0.474841	0.474841	0.244014	0.241954	0.0913255	0.093539	-0.0326922		-0.0986745
01108102	Sucre blanc raffiné en carreaux	5	0.00088574	127.57	127.57	127.57	127.57	104.16	104.16	104.16	104.16	104.16	104.16	104.16	111.142	111.142	111.142	111.142	111.142	108.252	108.252	108.252	108.252	104.095	104.095	104.095	100.821	104.095	100.821	100.821	-0.128776	-0.128776	-0.128776	-0.128776	0.0392887	0.0392887	0.0392887	0.0392887	-0.000625402	-0.000625402	-0.000625402	-0.0928627	-0.0634033	-0.0928627	-0.0928627		-0.253403
01108103	Sucre vanillé	41	0.00726306	111.145	111.145	96.4928	111.145	100.431	100.431	100.431	100.431	100.431	100.431	100.431	87.8679	87.8679	90.6608	90.6608	90.6608	90.6608	87.1923	87.1923	87.1923	84.8126	84.8126	84.8126	83.1002	83.1002	83.1002	83.1002	-0.209431	-0.184303	-0.0604404	-0.184303	-0.0972827	-0.131818	-0.131818	-0.131818	-0.155513	-0.155513	-0.155513	-0.0542601	-0.0542601	-0.0833941	-0.0833941		-0.24426
01108201	Chewing-gum en paquet	3	0.000531444	100	100	100	100	100	100	100	100	100	100	100	100	100	100	100	100	100	100	100	100	100	100	100	100	100	100	110.668	0	0	0	0	0	0	0	0	0	0	0	0	0	0	0.106682		-0.19
01108202	Chocolat à croquer	8	0.00141718	134.769	134.769	134.769	134.769	134.769	134.769	125.417	125.417	125.417	125.417	125.417	134.769	134.769	129.674	131.266	131.266	129.674	129.674	129.674	129.674	129.674	163.057	165.058	146.103	146.103	146.103	146.103	0	-0.0378043	-0.0259964	-0.0259964	-0.0378043	-0.0378043	0.0339473	0.0339473	0.0339473	0.300121	0.316076	0.0840974	0.0840974	0.126691	0.113032		-0.105903
01108203	Confiture (d'orange, de fraise, d'ananas, d'apricot, etc.)	7	0.00124004	113.748	113.748	98.565	113.748	113.748	113.748	113.748	113.748	113.748	113.748	113.748	179.695	179.695	179.695	179.695	179.695	179.695	150.344	150.344	150.344	150.344	152.447	152.447	157.976	157.976	157.976	157.976	0.579766	0.579766	0.82311	0.579766	0.579766	0.321727	0.321727	0.321727	0.321727	0.340218	0.340218	-0.120867	-0.120867	-0.120867	-0.120867		-0.310867
01108204	Miel artisanal à la cire d'abeilles	4	0.000708592	111.111	112.5	132.964	145.833	136.667	141.667	143.056	148.611	143.254	145.833	137.778	136.111	133.333	133.333	133.333	133.333	141.667	145.833	145.833	140.278	141.667	129.167	133.333	131.944	129.167	136.111	154.365	0.199998	0.185182	0.00277519	-0.0857145	0.0365853	0.029407	0.019412	-0.0560726	-0.0110782	-0.114281	-0.032262	-0.0306147	-0.0312451	0.0208351	0.15774		-0.221245
01108205	Miel artisanal de canne	4	0.000708592	120	120	120	120	120	147.5	120	120	120	120	120	120	120	120	120	120	120	126.25	126.25	120	120	120	150	145	152.5	158.215	171.785	0	0	0	0	0	-0.144068	0.0520833	0	0	0	0.25	0.208333	0.270833	0.318458	0.431542		0.0808333
01108206	Bonbons à la menthe	3	0.000531444	95.0386	95.0386	95.0386	95.0386	95.0386	95.0386	95.0386	95.0386	95.0386	83.6444	83.6444	102.443	95.0384	95.0384	95.0384	95.0384	95.0384	95.0384	95.0384	106.888	96.5844	95.3537	96.5844	105.372	105.372	105.372	94.6134	-1.696e-06	-1.696e-06	-1.696e-06	-1.696e-06	-1.696e-06	-1.696e-06	-1.696e-06	0.124682	0.0162659	0.139988	0.154703	0.028591	0.10873	0.10873	-0.0044716		-0.0812703
01109101	Ail frais non décortiqué	30	0.00531444	89.879	90.634	87.173	85.914	86.795	81.193	83.711	84.403	75.529	74.773	68.92	73.64	74.689	68.815	67.556	67.556	71.752	102.908	102.908	115.181	97.243	90.634	95.914	93.467	92.145	90.634	100.076	-0.169005	-0.240737	-0.225035	-0.213679	-0.173316	0.267449	0.229325	0.364655	0.287492	0.212122	0.391672	0.269242	0.233716	0.317067	0.481378		0.0437158
01109102	Clou de gironfle	1	0.000177148	115.866	120.107	124.726	145.798	136.479	130.601	133.825	121.96	126.829	137.82	132.987	148.271	128.956	123.586	122.274	122.274	123.337	143.315	143.315	140.201	139.9	132.268	141.322	126.03	123.055	128.393	114.611	0.112975	0.0289658	-0.0196591	-0.161347	-0.0962932	0.0973499	0.0709135	0.149565	0.10306	-0.0402844	0.0626753	-0.150002	-0.0457598	0.038896	-0.0626707		-0.23576
01109103	Concentré de tomate en boïte	27	0.00478299	100	100	100	100	100	100	100	100	100	100	100	100	100	100	101.389	101.389	123.438	130.688	130.688	147.938	150	150	150	150	150	150	150	0	0	0.01389	0.01389	0.23438	0.30688	0.30688	0.47938	0.5	0.5	0.5	0.5	0.5	0.5	0.47945		0.31
01109104	Cube Maggi	1	0.000177148	156.817	156.817	156.817	156.817	166.8	166.8	166.8	166.8	166.8	166.8	166.8	156.817	145.935	145.935	156.817	156.817	156.817	156.817	156.817	156.817	156.817	156.817	156.817	179.063	179.063	179.063	159.212	-0.0693953	-0.0693953	-8.81876e-07	-8.81876e-07	-0.0598512	-0.0598512	-0.0598512	-0.0598512	-0.0598512	-0.0598512	-0.0598512	0.141859	0.227007	0.227007	0.0152713		0.0370073
01109105	Feuille de laurier	4	0.000708592	101.42	92.757	91.508	98.712	96.273	92.825	100.922	104.261	101.414	100.719	96.573	100.67	99.661	101.305	94.039	94.039	114.068	138.083	138.083	136.733	124.843	127.836	135.188	145.424	147.869	146.636	151.319	-0.0173437	0.0921548	0.0276588	-0.0473397	0.184839	0.487563	0.368215	0.311449	0.231023	0.269234	0.399853	0.444561	0.48372	0.447471	0.609109		0.29372
01109106	Gingembre frais (Singuiziou)	20	0.00354296	133.76	182.315	176.438	181.595	166.357	151.798	143.239	136.192	127.157	128.102	130.905	141.356	166.524	170.449	166.567	166.567	151.064	146.209	146.209	133.796	138.974	135.254	137.333	139.434	152.391	163.521	171.085	0.244946	-0.0650852	-0.055946	-0.0827556	-0.0919288	-0.0368187	0.0207346	-0.0175928	0.0929324	0.0558305	0.0491043	-0.0135969	-0.0848706	-0.0406456	0.0271242		-0.274871
01109107	Ketchup	4	0.000708592	119.475	119.475	119.475	119.475	112.992	104.345	104.345	104.345	104.345	104.345	104.345	114.077	114.077	133.49	122.102	122.102	141.149	141.149	141.149	141.149	141.149	141.149	149.246	129.251	129.251	129.251	126.584	-0.0451775	0.117307	0.0219904	0.0219904	0.249187	0.352705	0.352705	0.352705	0.352705	0.352705	0.430311	0.133013	0.133013	-0.031756	0.0367099		-0.0569875
01109108	Levure chimique	17	0.00301151	80.0375	94.7062	94.7062	94.7062	97.9211	97.9211	97.9211	97.9211	102.488	102.488	102.488	104.559	104.559	88.4817	88.4817	88.4817	88.4817	97.9211	97.9211	94.7063	94.7063	94.7063	94.7063	94.7063	94.7063	108.808	116.426	0.306376	-0.0657241	-0.0657241	-0.0657241	-0.0963973	7.96665e-07	7.96665e-07	-0.0328302	-0.0759255	-0.0759255	-0.0759255	-0.0942314	-0.0942314	0.22972	0.315821		-0.284231
01109109	Mayonnaise	13	0.00230292	125.517	125.517	125.517	125.517	125.517	125.517	125.517	125.517	125.517	124.097	124.097	163.005	172.357	162.322	182.246	182.246	199.64	255.117	255.117	255.117	255.117	255.117	335.753	280.352	280.352	280.352	280.352	0.373178	0.293225	0.451959	0.451959	0.590541	1.03253	1.03253	1.03253	1.03253	1.05579	1.70557	0.719894	0.626576	0.727138	0.53832		0.436576
01109110	Moutarde	11	0.00194863	125.949	125.949	125.949	125.949	124.334	124.334	124.334	124.334	124.334	124.334	124.334	110.454	110.454	134.851	150.777	150.777	150.777	150.777	150.777	150.777	150.777	150.777	150.777	150.777	150.777	150.777	187.667	-0.123026	0.0706723	0.197123	0.197123	0.212677	0.212677	0.212677	0.212677	0.212677	0.212677	0.212677	0.36506	0.36506	0.118104	0.244665		0.17506
01109111	Persil	2	0.000354296	60.836	72.586	75.586	87.66	96.699	102.583	96.781	98.689	93.739	86.369	81.484	80.926	76.628	79.621	89.119	89.119	95.253	90.176	90.176	73.38	71.354	63.717	65.646	61.64	62.246	68.585	80.494	0.259583	0.0969195	0.179041	0.0166439	-0.0149536	-0.120946	-0.0682469	-0.256452	-0.238801	-0.26227	-0.194369	-0.238316	-0.187686	-0.138607	-0.0967807		-0.377686
01109112	Poivres sec en grain	10	0.00177148	95.123	96.765	90.907	97.428	96.252	90.094	103.306	100.295	96.882	88.625	90.177	81.101	84.481	90.947	93.32	93.32	98.335	126.832	126.832	130.584	121.929	123.243	121.356	122.1	122.889	124.095	115.761	-0.111876	-0.060125	0.0265436	-0.0421645	0.0216411	0.407774	0.227731	0.301999	0.258531	0.390612	0.345753	0.50553	0.454635	0.364476	0.240474		0.264635
01109113	Sel en cristaux	61	0.010806	125	125	125	125	125	125	125	125	138.672	132.813	125	187.5	187.5	187.5	187.5	187.5	185.547	185.547	185.547	187.5	187.5	187.5	187.5	187.5	187.5	187.5	187.5	0.5	0.5	0.5	0.5	0.484376	0.484376	0.484376	0.5	0.352111	0.411759	0.5	0	0	0	0		-0.19
01109114	Sel fin en poudre	19	0.00336581	133.53	133.53	133.53	133.53	135.701	135.701	135.701	135.701	135.701	135.701	135.701	157.245	168.971	168.971	168.971	168.971	168.971	168.971	168.971	168.971	168.971	168.971	168.971	165.033	165.033	165.033	160.701	0.265417	0.265417	0.265417	0.265417	0.245164	0.245164	0.245164	0.245164	0.245164	0.245164	0.245164	0.049529	-0.0233032	-0.0233032	-0.0489378		-0.213303
01109115	Vinaigre blanc	3	0.000531444	167.886	167.886	167.886	167.886	227.974	227.974	227.974	227.974	227.974	227.974	227.974	181.301	181.301	144.183	144.183	144.183	144.183	144.183	144.183	144.183	173.223	165.504	165.504	156.524	156.524	156.524	188.049	0.0799035	-0.141185	-0.141185	-0.141185	-0.367545	-0.367545	-0.367545	-0.367545	-0.240165	-0.274021	-0.274021	-0.13666	-0.13666	0.0855929	0.304238		-0.32666
01109116	Vinaigre coloré	1	0.000177148	106.048	100.958	100.958	100.958	100.958	100.958	100.958	100.958	100.958	100.958	100.958	132.868	132.868	132.868	144.529	144.529	144.529	144.529	144.529	144.529	144.529	144.529	144.529	151.269	151.269	186.668	196.668	0.252908	0.316074	0.431569	0.431569	0.431569	0.431569	0.431569	0.431569	0.431569	0.431569	0.431569	0.138486	0.138486	0.404905	0.360751		-0.0515139
01109117	Safran (Dzindzanou)	1	0.000177148	58.027	84.81	98.577	98.725	91.026	81.727	79.274	74.352	73.215	67.553	68.014	80.057	84.108	93.854	107.436	107.436	96.75	90.334	90.334	91.466	89.29	84.058	85.518	88.012	96.109	101.007	107.811	0.449463	0.106638	0.0898688	0.088235	0.0628831	0.105314	0.139516	0.230175	0.219559	0.244327	0.257359	0.0993667	0.142686	0.0762141	0.00349045		-0.0473144
01109201	Aliments pour bébé à base de mélange de céréales	2	0.000354296	91.4039	91.4039	91.4039	91.4039	91.4039	91.4039	80.4457	80.4457	80.4457	80.4457	80.4457	106.992	106.992	106.992	101.58	101.58	97.4248	97.4248	97.4248	103.014	100.589	106.359	106.359	100.588	100.862	100.588	103.014	0.170539	0.170539	0.111328	0.111328	0.0658717	0.0658717	0.211063	0.280541	0.250391	0.322127	0.322127	-0.05985	-0.0572954	-0.05985	0.0141201		-0.247295
01109202	Lait infantile	8	0.00141718	114.091	114.091	113.424	114.091	112.933	112.933	112.933	114.091	114.091	114.091	114.091	120.394	120.394	120.394	126.588	126.588	126.588	126.588	126.588	130.226	132.298	132.298	132.298	157.208	132.298	157.208	157.208	0.0552484	0.0552484	0.116067	0.109538	0.12092	0.12092	0.12092	0.141423	0.159579	0.159579	0.159579	0.305777	0.098868	0.305777	0.241886		-0.091132
01201001	Café moulu	4	0.000708592	113.47	113.47	113.47	113.47	128.463	128.463	128.463	128.463	128.463	128.463	128.463	151.081	151.081	151.081	169.474	169.474	169.474	169.474	169.474	147.83	170.943	186.488	190.589	187.672	187.672	169.581	169.581	0.33147	0.33147	0.493567	0.493567	0.319242	0.319242	0.319242	0.150758	0.330675	0.451679	0.483602	0.24219	0.24219	0.122446	0.000626419		0.0521904
01201002	Café soluble instantané non décaféiné	5	0.00088574	132.741	124.655	124.655	124.655	124.655	124.655	124.655	124.655	124.655	124.655	124.655	114.4	114.4	114.4	114.4	114.4	114.4	129.984	129.984	135.091	135.091	135.091	135.091	171.541	135.091	171.541	160.651	-0.138168	-0.082266	-0.082266	-0.082266	-0.082266	0.0427466	0.0427466	0.0837147	0.0837147	0.0837147	0.0837147	0.499482	0.180859	0.499482	0.404287		-0.00914074
01201003	Café en grain	3	0.000531444	175.54	172.836	177.662	185.185	178.571	175.544	185.185	185.185	185.185	185.185	185.185	159.149	172.176	185.185	185.185	185.185	185.185	208.333	208.333	207.506	214.12	228.588	224.248	231.481	231.481	231.481	208.333	-0.0191637	0.0714492	0.0423445	0	0.0370385	0.186785	0.124999	0.120534	0.156249	0.234376	0.21094	0.454492	0.344444	0.249999	0.124999		0.154444
01201004	Cacao en poudre sucré	3	0.000531444	96.8238	96.8238	96.8238	96.8238	93.1635	93.1635	99.1799	99.1799	107.006	157.006	216.659	242.136	237.17	221.726	185.02	185.02	185.02	187.608	187.608	163.114	187.608	187.608	187.608	151.236	151.236	151.236	151.236	1.4495	1.28999	0.910891	0.910891	0.985968	1.01375	0.891594	0.64463	0.753256	0.194914	-0.134087	-0.375409	-0.362329	-0.317914	-0.182595		-0.552329
01201005	Tisane	6	0.00106289	136.07	133.241	136.484	151.247	140.085	143.624	148.975	164.425	149.786	151.245	153.607	162.405	171.329	184.348	182.109	182.109	182.23	190.356	190.356	202.828	216.718	221.112	217.389	218.62	225.335	228.031	235.165	0.259124	0.383568	0.334288	0.20405	0.300853	0.325377	0.277771	0.233559	0.446851	0.461946	0.415228	0.346141	0.315218	0.236959	0.291342		0.125218
01201006	Thé instantané	1	0.000177148	94.0161	94.5915	97.6757	94.5915	94.5915	94.5915	94.5915	94.5915	94.5915	91.8468	91.8468	81.6494	108.579	108.579	102.688	102.688	102.688	107.477	107.477	107.477	107.477	107.477	107.477	107.477	107.477	107.477	127.812	0.154903	0.147877	0.0513152	0.0855939	0.0855939	0.136221	0.136221	0.136221	0.136221	0.170175	0.170175	0.316322	-0.0101544	-0.0101544	0.244665		-0.200154
01201007	Thé noir	2	0.000354296	200	200	200	200	200	200	200	200	200	199.621	200	200	200	197.138	200	200	200	200	200	200	200	200	200	200	200	200	200	0	-0.01431	0	0	0	0	0	0	0	0.0018986	0	0	0	0.0145177	0		-0.19
01202101	Jus naturel artisanal	9	0.00159433	100	100	100	100	100	100	100	100	100	100	100	113.75	150	150	150	150	150	150	150	150	150	150	150	150	150	150	150	0.5	0.5	0.5	0.5	0.5	0.5	0.5	0.5	0.5	0.5	0.5	0.318681	0	0	0		-0.19
01202201	Eau minérale naturelle locale de qualité ordinaire	24	0.00425155	82.2198	82.2198	79.3914	82.2198	82.2198	82.2198	82.2198	82.2198	82.2198	82.2198	82.2198	100.386	106.145	106.145	106.145	106.145	106.145	110.448	110.448	108.208	108.208	108.208	108.208	104.446	108.208	104.446	104.446	0.290995	0.290995	0.336988	0.290995	0.290995	0.343324	0.343324	0.316077	0.316077	0.316077	0.316077	0.0404464	0.0194278	-0.0160065	-0.0160065		-0.170572
01202202	Eau minérale naturelle importée	14	0.00248007	88.7111	88.7111	88.7111	88.7111	88.7111	88.7111	88.7111	83.8978	80.1595	80.1595	84.9928	86.4715	87.6356	125.817	109.379	109.379	109.804	109.804	109.804	112.581	119.829	119.829	119.829	88.5346	88.5346	88.5346	88.5346	-0.0121235	0.418281	0.232978	0.232978	0.237766	0.237766	0.237766	0.341885	0.494881	0.494881	0.409871	0.0238578	0.0102578	-0.296324	-0.190569		-0.179742
01202203	Boisson gazéifiée aux fruits	26	0.00460585	75.283	76.4355	76.4355	76.4355	76.4355	76.4355	76.4355	79.4386	79.4386	79.4386	79.4386	79.4386	86.4097	86.4097	89.8047	89.8047	89.8047	89.8047	89.8047	86.4097	89.8047	89.8047	89.8047	96.0056	89.8047	96.0056	96.0056	0.147798	0.130492	0.174908	0.174908	0.174908	0.174908	0.174908	0.087755	0.130492	0.130492	0.130492	0.208551	0.0392889	0.11105	0.0690485		-0.150711
01202204	Boisson gazéifiée aux extraits de coca.	32	0.00566873	76.4355	76.4355	75.283	76.4355	76.4355	76.4355	76.4355	76.4355	79.4386	79.4386	89.8047	102.038	102.038	93.8058	85.8033	85.8033	85.8033	85.8033	85.8033	85.8033	85.8033	85.8033	85.8033	92.8534	85.8033	92.8534	96.0056	0.334952	0.227254	0.139744	0.122558	0.122558	0.122558	0.122558	0.122558	0.0801215	0.0801215	-0.044556	-0.0900096	-0.159102	-0.0101534	0.118902		-0.349102
01202205	Boisson gazéifiée à l'orange	15	0.00265722	80	80	80	80	80	80	80	80	80	82.5048	82.5048	90.4995	93.333	90.4995	87.752	87.752	87.752	87.752	87.752	87.752	87.752	87.752	90.4995	90.4995	90.4995	90.4995	85.088	0.166662	0.131244	0.0969003	0.0969003	0.0969003	0.0969003	0.0969003	0.0969003	0.0969003	0.0635994	0.0969003	0	-0.030359	0	-0.030359		-0.220359
01202206	Boisson gazéifiée au tonic	8	0.00141718	66.667	66.667	66.667	66.667	66.667	66.667	66.667	66.667	66.667	66.667	76.4355	79.4386	86.4097	80	80	80	80	80	80	86.4097	86.4097	80	80	89.3432	80	89.3432	89.3432	0.296139	0.199994	0.199994	0.199994	0.199994	0.199994	0.199994	0.296139	0.296139	0.199994	0.0466338	0.124682	-0.0741782	0.11679	0.11679		-0.264178
01202207	Jus de fruit industriel	22	0.00389725	63.4397	64.5413	64.5413	64.5413	64.5413	63.5084	63.5084	63.5084	63.5084	62.5531	62.5531	66.142	75.152	76.3744	80.7561	80.7561	76.3744	71.0742	71.0742	71.0742	71.0742	71.0742	73.9548	82.3249	73.9548	82.3249	82.3249	0.184621	0.18334	0.25123	0.25123	0.18334	0.119131	0.119131	0.119131	0.119131	0.136222	0.182273	0.244668	-0.0159302	0.0779123	0.0194265		-0.20593
02101002	Spiritieux de qualité ordinaire	6	0.00106289	102.564	102.564	102.564	102.564	102.564	34.615	34.615	34.615	34.615	34.615	34.615	34.615	34.615	34.615	92.308	92.308	92.308	92.308	92.308	92.308	92.308	92.308	92.308	85.897	65.897	65.897	65.897	-0.662503	-0.662503	-0.0999961	-0.0999961	-0.0999961	1.66671	1.66671	1.66671	1.66671	1.66671	1.66671	1.4815	0.903712	0.903712	-0.286118		0.713712
02102002	Vin en carton	13	0.00230292	114	114	114	114	148	148	148	148	148	148	148	148	148	140	140	140	140	140	140	140	140	140	140	140	120	120	120	0.298246	0.22807	0.22807	0.22807	-0.0540541	-0.0540541	-0.0540541	-0.0540541	-0.0540541	-0.0540541	-0.0540541	-0.0540541	-0.189189	-0.142857	-0.142857		-0.379189
02103001	Bière en canette	7	0.00124004	135	135	135	135	130	130	130	150	150	150	150	150	150	150	150	150	150	150	150	150	150	150	150	140	110	100	100	0.111111	0.111111	0.111111	0.111111	0.153846	0.153846	0.153846	0	0	0	0	-0.0666667	-0.266667	-0.333333	-0.333333		-0.456667
02103002	Bière en bouteille	7	0.00124004	294.118	294.118	294.118	294.118	294.118	294.118	294.118	294.118	294.118	294.118	294.118	200.941	200.941	117.647	117.647	117.647	117.647	117.647	117.647	117.647	117.647	117.647	117.647	117.647	117.647	117.647	117.647	-0.316801	-0.600001	-0.600001	-0.600001	-0.600001	-0.600001	-0.600001	-0.600001	-0.600001	-0.600001	-0.600001	-0.41452	-0.41452	0	0		-0.60452

## Sheet: Elasticities
elas_code	elas_prod	elas	elast_adj
1	Riz ordinaire	-2.93155	-2.93155
2	Farine de ble	-4.60759	-4.60759
3	Pain industriel	-0.550783	-0.550783
4	Viande de beouf fraiche	-1.59205	-1.59205
5	Poisson (hanalao)	-0.25136	-0.25136
6	Poisson (bwere)	0.100392	-0.25136
7	Poisson (Mbassi)	0.0760021	-0.25136
8	Lait frais	0.619437	-1.01221
9	Lait Caille	-0.561291	-0.561291
10	Lait en poudre	-1.46313	-1.46313
11	Oeuf	-0.170482	-0.170482
12	Beurre	-0.176525	-0.176525
13	Huile	-0.27107	-0.27107
14	citron	-0.238154	-0.238154
15	Tomate fraiche	-0.304681	-0.304681
16	Oignons	-0.257354	-0.257354
17	Ail	-0.391054	-0.391054
18	Taro	-0.925357	-0.925357
19	Sucre	-0.770618	-0.770618
20	Gingembre	-0.281756	-0.281756
21	Piment frais	1.64855	-0.317696
22	Sel	-1.04712	-1.04712
23	Curcuma	-0.463996	-0.463996

## Sheet: MatchElas
item_code	description	elas_code	elas_prod
1	Maïs en épi frais (Trama la gobo/Mrama)	16	Oignons
2	Maïs en grains (Trama la pvagnoula)	16	Oignons
3	Riz ordinaire(ONICOR)	1	Riz ordinaire
4	Riz de luxe Basmati( al-usra )	1	Riz ordinaire
5	Riz de luxe Basmati( mahmoud)	1	Riz ordinaire
6	Autres riz de luxe	1	Riz ordinaire
7	Farine de maïs blanche (Wouga wa Trama/Wouga wa mrama )	2	Farine de ble
8	Farine de maïs jaune (Wouga wa Trama/Wouga wa mrama )	2	Farine de ble
9	Farine de blé (ganou)	2	Farine de ble
10	Pâte alimentaire (Macaroni)	2	Farine de ble
11	Pâte alimentaire (Spaghetti)	2	Farine de ble
12	Pâte alimentaire (Vermicelles)	2	Farine de ble
13	Pain industriel (Mkatra di pé)	3	Pain industriel
14	Mkatra sinia	19	Sucre
15	Autres galettes à bases de riz	3	Pain industriel
16	Biscuit importé (glucose)	19	Sucre
17	Autres biscuits importés	3	Pain industriel
18	Biscuit local	19	Sucre
19	pain au chocolat	3	Pain industriel
20	pain beurré	3	Pain industriel
21	Beignet à base de farine	3	Pain industriel
22	Croissant	3	Pain industriel
23	Autres patisseries	3	Pain industriel
24	Viande bœuf (Gnama mbé/Gnama ya gnobé)	4	Viande de beouf fraiche
25	Abats et tripes (foie, rognon, etc.)	4	Viande de beouf fraiche
26	Ail de poulet (mabawa)	4	Viande de beouf fraiche
27	Cuisse de poulet (michiya/Padja)	4	Viande de beouf fraiche
28	Pilon de poulet (muslo de pollo)	4	Viande de beouf fraiche
29	Poulet sur pied	4	Viande de beouf fraiche
30	Poisson frais : ( hanalé)	5	Poisson (hanalao)
31	Poisson frais : (Mhoudana )	5	Poisson (hanalao)
32	Poisson frais : (bwere)	5	Poisson (hanalao)
33	Poisson frais : (Mbassi)	5	Poisson (hanalao)
34	Autres poisson frais	5	Poisson (hanalao)
35	Poisson séché (requin sec / pampa)	5	Poisson (hanalao)
36	Autres poisson séché	5	Poisson (hanalao)
37	Crevette entière (kamba)	7	Poisson (Mbassi)
38	petit poisson sec( tsivaki/madradra)	5	Poisson (hanalao)
39	Lait frais ( dziya la gnobé)	8	Lait frais
40	Lait caillé (dziwa lahafa / dziya lalala)	9	Lait Caille
41	Yaourt artisanal	9	Lait Caille
42	Yaourt industriel	9	Lait Caille
43	Lait en poudre	10	Lait en poudre
44	Glace	19	Sucre
45	Fromage	9	Lait Caille
46	Œuf (Djoyi)	11	Oeuf
47	Beurre	12	Beurre
48	Huile OKI	13	Huile
49	Huile FILMA	13	Huile
50	Autres huiles	13	Huile
51	Margarine	12	Beurre
52	Mangue	14	citron
53	Ananas	14	citron
54	Orange	14	citron
55	Papaye	14	citron
56	Banane douce (Zinkoudou)	14	citron
57	Citron(ndimou mwigni)	14	citron
58	Lime(vouraba)	14	citron
59	Autres agrumes	14	citron
60	Fruit de jacques(fenesse)	18	Taro
61	Avocat (Bonobo)	15	Tomate fraiche
62	Corossol (Conocono)	21	Piment frais
63	Fruit à pain	18	Taro
64	Noix de coco frais (Idjavou)	21	Gingembre
65	Noix de coco sec (Nazi)	22	Gingembre
66	Canne a sucre (Mwa)	19	Sucre
67	Pomme	14	citron
68	Pwépwéré	14	citron
69	Goyave (Péra)	14	citron
70	Goyave-fraise (Ntsongoma)	14	citron
71	Autres fruits frais	14	citron
72	Tomate fraîche	15	Tomate fraiche
73	Carotte	16	Oignons
74	Aubergine (Bilingani)	15	Tomate fraiche
75	Concombre	15	Tomate fraiche
76	Courge (Trango Madji)	21	Piment frais
77	courgette	21	Piment frais
78	haricot vert	1	Riz ordinaire
79	Oignon frais (Itoungou bassoira)	16	Oignons
80	Poivron frais	16	Oignons
81	choux	19	Sucre
82	salade verte (laitue)	16	Oignons
83	ail (itroungou thaoumou)	17	Ail
84	Tamarind (Ouhadjou)	14	citron
85	Autres légumes frais en fruits ou racine n.d.a. (navet, etc.)	18	Taro
86	Feuille de manioc (MADABA)	16	Oignons
87	Feuille locale (WOMBO)	16	Oignons
88	Feuille locale (MNAVOU)	16	Oignons
89	Feuille locale (DEBERE)	16	Oignons
90	Feuille locale (FÉLÉKÉ)	16	Oignons
91	Autres légumes en feuilles	1	Riz ordinaire
92	Arachide grillé (djougou za hoho)	20	Gingembre
93	Arachide décortiqué (djougou za tsounoi )	18	Taro
94	Arachide séchées en coques	20	Gingembre
95	Haricots secs	1	Riz ordinaire
96	banane fraîche non mûre( Kontriké )	14	citron
97	banane fraîche non mûre( Padji)	14	citron
98	banane fraîche non mûre (Ikamé)	14	citron
99	Autres bananes fraîches non mûres	14	citron
100	Igname (Chiyazi ) (Diascorea spp)	18	Taro
101	Manioc	18	Taro
102	Manioc séché (Mhogo wa houma)	18	Taro
103	Patate douce fraîche	18	Taro
104	Pomme de terre	18	Taro
105	Taro (MADJIMBI)	18	Taro
106	NANA (Dioscorea alata)	18	Taro
107	Farine de sangou (WUNGUA WATSAMBOU)	2	Farine de ble
108	Ambérique (Ntsandzi ) Phaseolus mungo=vigna mungo	1	Riz ordinaire
109	Ambrevade (Ntouszi) Cajanus Cajan	1	Riz ordinaire
110	Lentilles	1	Riz ordinaire
111	Autres tubercules n.d.a	18	Taro
112	Sucre (poudre ou morceaux)	19	Sucre
113	Confiture	19	Sucre
114	Miel de canne à sucre (Ndjizi ya mwa)	19	Sucre
115	Miel d'abeille (Ndjizi ya gnochi)	19	Sucre
116	Chocolat à croquer	19	Sucre
117	pâte à tartiner	19	Sucre
118	Caramel, bonbons, confiseries, etc.	19	Sucre
119	Clou de girofle (karanfou)	23	Curcuma
120	Feuille de laurier (mloria)	16	Oignons
121	Gingembre (sigiziou )	20	Gingembre
122	Menthe (Inana)	23	Curcuma
123	Persil	23	Curcuma
124	Piment frais	21	Piment frais
125	Poivre (Pvili pvili)	22	Sel
126	sel	22	Sel
127	Curry (massala)	23	Curcuma
128	noix de muscade (koungoumaga )	23	Gingembre
129	cardamome (ILIKI)	20	Gingembre
130	cannelle (mdarassini )	23	Curcuma
131	Cumin (Zilé mtouzi)	23	Curcuma
132	Curcuma (Ndzindzanou)	23	Curcuma
133	Anchari ya yémbé	23	Curcuma
134	Anchari ya ndimou	23	Curcuma
135	Anchari ya ouhadjou	23	Curcuma
136	Autres épices et condiments n,d,a	22	Sel
137	Café	19	Sucre
138	Thé	19	Taro
139	Chocolat en poudre	19	Sucre
140	Autres tisanes et infusions n.d.a. (quinquelibat, citronelle, etc.)	10	Lait en poudre
141	Jus de fruits artisanal local (orange, goyave-fraise,etc.)	14	citron
142	Eau minérale/ filtrée	8	Lait frais
143	Boissons gazeuses (coca, etc.)	19	Sucre
144	Boissons industrielles non gazeuses	19	Sucre
145	Jus en poudre	14	citron
146	Trembo (palm wine)	19	Sucre
147	Bières industrielles	19	Sucre
148	Viande congélé	4	Viande de beouf fraiche

## Sheet: MatchPrice
item_code	description	code	libelle
1	Maïs en épi frais (Trama la gobo/Mrama)	01101104	Maïs jaune en grain
2	Maïs en grains (Trama la pvagnoula)	01101104	Maïs jaune en grain
3	Riz ordinaire(ONICOR)	01101102	Riz long grain importé
4	Riz de luxe Basmati( al-usra )	01101103	Riz importé de luxe en sac ou sachet de 1 à 5kg
5	Riz de luxe Basmati( mahmoud)	01101103	Riz importé de luxe en sac ou sachet de 1 à 5kg
6	Autres riz de luxe	01101103	Riz importé de luxe en sac ou sachet de 1 à 5kg
7	Farine de maïs blanche (Wouga wa Trama/Wouga wa mrama )	01101203	Farine de maïs jaune importée
8	Farine de maïs jaune (Wouga wa Trama/Wouga wa mrama )	01101203	Farine de maïs jaune importée
9	Farine de blé (ganou)	01101202	Farine de blé en vrac
10	Pâte alimentaire (Macaroni)	01101301	Macaroni importé
11	Pâte alimentaire (Spaghetti)	01101302	Spaghetti importé
12	Pâte alimentaire (Vermicelles)	01101303	Vermicelle
13	Pain industriel (Mkatra di pé)	01101401	Pain de blé industriel en baguette
14	Mkatra sinia	01101506	Pain au chocolat
15	Autres galettes à bases de riz	01101504	Biscuit local ou artisanal (biscotte, …)
16	Biscuit importé (glucose)	01101503	Biscuit importé
17	Autres biscuits importés	01101503	Biscuit importé
18	Biscuit local	01101504	Biscuit local ou artisanal (biscotte, …)
19	pain au chocolat	01101506	Pain au chocolat
20	pain beurré	01101402	Pain "beurré"
21	Beignet à base de farine	01101501	Beignet à base de farine de blé, fabrication traditionnelle ("Goula-goula")
22	Croissant	01101505	Croissant simple ou ordinaire
23	Autres patisseries	01101505	Croissant simple ou ordinaire
23	Autres patisseries	01101506	Pain au chocolat
23	Autres patisseries	01101503	Biscuit importé
24	Viande bœuf (Gnama mbé/Gnama ya gnobé)	01102103	Viande de bœuf congelée sans os
25	Abats et tripes (foie, rognon, etc.)	01102101	Abats de bœuf congélé(foie)
26	Ail de poulet (mabawa)	01102403	Ailes de poulet (mabawa) congelées
27	Cuisse de poulet (michiya/Padja)	01102404	Cuisses de poulet (mishiya) congelées
28	Pilon de poulet (muslo de pollo)	01102401	Poulet congelé
29	Poulet sur pied	01102402	Poulet de chair vivant
30	Poisson frais : ( hanalé)	01103101	Poissons kawé
31	Poisson frais : (Mhoudana )	01103101	Poissons kawé
32	Poisson frais : (bwere)	01103101	Poissons kawé
33	Poisson frais : (Mbassi)	01103101	Poissons kawé
34	Autres poisson frais	01103303	Autres poissons secs
35	Poisson séché (requin sec / pampa)	01103301	Petit poisson sec (tsivaki)
36	Autres poisson séché	01103303	Autres poissons secs
37	Crevette entière (kamba)	01103202	Crevettes entières
38	petit poisson sec( tsivaki/madradra)	01103301	Petit poisson sec (tsivaki)
39	Lait frais ( dziya la gnobé)	01104105	Lait frais de vache
40	Lait caillé (dziwa lahafa / dziya lalala)	01104104	Lait caillé
41	Yaourt artisanal	01104205	Yaourt fabrication traditionnelle
42	Yaourt industriel	01104203	Yaourt nature fabrication industrielle
43	Lait en poudre	01104103	Lait entier en poudre, en boîte
44	Glace	01104201	Cône de glace
45	Fromage	01104202	Fromage industriel
46	Œuf (Djoyi)	01104301	Œuf frais de poule d'élévage industriel
46	Œuf (Djoyi)	01104302	Œuf traditionnel de poule
47	Beurre	01105101	Beurre clarifié (samli)
47	Beurre	01105102	Beurre non salé
48	Huile OKI	01105201	Huile de coco
49	Huile FILMA	01105203	Huile végétale
50	Autres huiles	01105201	Huile de coco
50	Autres huiles	01105202	Huile de tournesol
50	Autres huiles	01105203	Huile végétale
51	Margarine	01105103	Margarine
52	Mangue	01106206	Mangues ordinaires locales non greffées
53	Ananas	01106201	Ananas
54	Orange	01106103	Orange
55	Papaye	01106207	Papaye
56	Banane douce (Zinkoudou)	01107401	Bananes longues ( Padji)
56	Banane douce (Zinkoudou)	01107407	Bananes longues (kontriké)
57	Citron(ndimou mwigni)	01106101	Citron (Vouraba)
58	Lime(vouraba)	01106101	Citron (Vouraba)
59	Autres agrumes	01106101	Citron (Vouraba)
60	Fruit de jacques(fenesse)	01106209	Fruit de la passion
61	Avocat (Bonobo)	01106202	Avocat
62	Corossol (Conocono)	01106204	Corossol
63	Fruit à pain	01107408	Fruit à pain
64	Noix de coco frais (Idjavou)	01106302	Noix de Coco frais
65	Noix de coco sec (Nazi)	01106303	Noix de Coco sec
66	Canne a sucre (Mwa)	01108103	Sucre vanillé
67	Pomme	01106208	Pomme
68	Pwépwéré	01106207	Papaye
69	Goyave (Péra)	01106205	Goyave
70	Goyave-fraise (Ntsongoma)	01106205	Goyave
71	Autres fruits frais	01106101	Citron (Vouraba)
72	Tomate fraîche	01107302	Tomates pelées
73	Carotte	01107102	Carotte
74	Aubergine (Bilingani)	01107101	Aubergine locale
75	Concombre	01107103	Concombre frais
76	Courge (Trango Madji)	01107106	Poivron frais
77	courgette	01107106	Poivron frais
78	haricot vert	01107104	Haricot vert
79	Oignon frais (Itoungou bassoira)	01107105	Oignon frais
80	Poivron frais	01107106	Poivron frais
81	choux	01107201	Choux vert
82	salade verte (laitue)	01107204	Salade verte (laitue)
83	ail (itroungou thaoumou)	01109101	Ail frais non décortiqué
84	Tamarind (Ouhadjou)	01106207	Papaye
85	Autres légumes frais en fruits ou racine n.d.a. (navet, etc.)	01107104	Haricot vert
86	Feuille de manioc (MADABA)	01107202	Feuille de manioc
87	Feuille locale (WOMBO)	01107208	Feuille de taro (WOMBO)
88	Feuille locale (MNAVOU)	01107208	Feuille de taro (WOMBO)
89	Feuille locale (DEBERE)	01107208	Feuille de taro (WOMBO)
90	Feuille locale (FÉLÉKÉ)	01107208	Feuille de taro (WOMBO)
91	Autres légumes en feuilles	01107205	Feuille de citrouille
92	Arachide grillé (djougou za hoho)	01107301	Arachide décortiquée
93	Arachide décortiqué (djougou za tsounoi )	01107301	Arachide décortiquée
94	Arachide séchées en coques	01107301	Arachide décortiquée
95	Haricots secs	01107307	Haricots secs
96	banane fraîche non mûre( Kontriké )	01107407	Bananes longues (kontriké)
97	banane fraîche non mûre( Padji)	01107401	Bananes longues ( Padji)
98	banane fraîche non mûre (Ikamé)	01107401	Bananes longues ( Padji)
98	banane fraîche non mûre (Ikamé)	01107407	Bananes longues (kontriké)
99	Autres bananes fraîches non mûres	01107401	Bananes longues ( Padji)
99	Autres bananes fraîches non mûres	01107407	Bananes longues (kontriké)
100	Igname (Chiyazi ) (Diascorea spp)	01107402	Igname
101	Manioc	01107403	Manioc frais en tubercule
102	Manioc séché (Mhogo wa houma)	01107502	Manioc séché
103	Patate douce fraîche	01107404	Patate douce fraiche
104	Pomme de terre	01107405	Pomme de terre
105	Taro (MADJIMBI)	01107406	Taro
106	NANA (Dioscorea alata)	01107402	Igname
107	Farine de sangou (WUNGUA WATSAMBOU)	01101203	Farine de maïs jaune importée
108	Ambérique (Ntsandzi ) Phaseolus mungo=vigna mungo	01107308	Ambériques (Nkoundé)
109	Ambrevade (Ntouszi) Cajanus Cajan	01107108	Ambrevade (Tsouzi) frais
110	Lentilles	01107304	Lentilles
111	Autres tubercules n.d.a	01107406	Taro
112	Sucre (poudre ou morceaux)	01108101	Sucre blanc raffiné en poudre
113	Confiture	01108203	Confiture (d'orange, de fraise, d'ananas, d'apricot, etc.)
114	Miel de canne à sucre (Ndjizi ya mwa)	01108205	Miel artisanal de canne
115	Miel d'abeille (Ndjizi ya gnochi)	01108204	Miel artisanal à la cire d'abeilles
116	Chocolat à croquer	01108202	Chocolat à croquer
117	pâte à tartiner	01108203	Confiture (d'orange, de fraise, d'ananas, d'apricot, etc.)
118	Caramel, bonbons, confiseries, etc.	01108103	Sucre vanillé
119	Clou de girofle (karanfou)	01109102	Clou de gironfle
120	Feuille de laurier (mloria)	01109105	Feuille de laurier
121	Gingembre (sigiziou )	01109106	Gingembre frais (Singuiziou)
122	Menthe (Inana)	01201005	Tisane
123	Persil	01109111	Persil
124	Piment frais	01107106	Poivron frais
125	Poivre (Pvili pvili)	01109112	Poivres sec en grain
126	sel	01109113	Sel en cristaux
127	Curry (massala)	01109113	Sel en cristaux
128	noix de muscade (koungoumaga )	01106303	Noix de Coco sec
129	cardamome (ILIKI)	01108103	Sucre vanillé
130	cannelle (mdarassini )	01108103	Sucre vanillé
131	Cumin (Zilé mtouzi)	01109113	Sel en cristaux
132	Curcuma (Ndzindzanou)	01109113	Sel en cristaux
133	Anchari ya yémbé	01109114	Sel fin en poudre
134	Anchari ya ndimou	01109114	Sel fin en poudre
135	Anchari ya ouhadjou	01109114	Sel fin en poudre
136	Autres épices et condiments n,d,a	01109114	Sel fin en poudre
137	Café	01201002	Café soluble instantané non décaféiné
138	Thé	01201006	Thé instantané
139	Chocolat en poudre	01108202	Chocolat à croquer
140	Autres tisanes et infusions n.d.a. (quinquelibat, citronelle, etc.)	01201005	Tisane
141	Jus de fruits artisanal local (orange, goyave-fraise,etc.)	01202101	Jus naturel artisanal
142	Eau minérale/ filtrée	01202201	Eau minérale naturelle locale de qualité ordinaire
143	Boissons gazeuses (coca, etc.)	01202203	Boisson gazéifiée aux fruits
143	Boissons gazeuses (coca, etc.)	01202204	Boisson gazéifiée aux extraits de coca.
143	Boissons gazeuses (coca, etc.)	01202205	Boisson gazéifiée à l'orange
143	Boissons gazeuses (coca, etc.)	01202206	Boisson gazéifiée au tonic
144	Boissons industrielles non gazeuses	01202203	Average boisson a l'orange, au tonic, aux extrits de coca and fruits
145	Jus en poudre	01202207	Jus de fruit industriel
146	Trembo (palm wine)	02102002	Vin en carton
147	Bières industrielles	02103002	Bière en bouteille
147	Bières industrielles	02103001	Bière en canette
148	Viande congélé	01102102	Viande de bœuf fraîche avec os
