# Supplementary material for: Food security and nutritional vulnerability in Comoros: The impact of Russia-Ukraine conflict
Source: PLoS One. 2024 Nov 12;19(11):e0313388. doi: 10.1371/journal.pone.0313388 (PMC11556715; doi:10.1371/journal.pone.0313388)
Supplement: S4 File — (ZIP) [file pone.0313388.s004.zip › PLOSOne_FS&NComoros_Code/Do/NutMicrosim.do]

cd "$Comoros\Data"

clear

*-------------------------------------------------------------------------------------
*A - Food price variation betweenn February 2022 and February 2023 (beginning of the Ukraine conflict)
*-------------------------------------------------------------------------------------
* Note: Data about prices variation is from INSEED Comoros
import excel "Price shock\PriceElasMatch.xlsx", sheet("VarPrice20-21") firstrow clear
save VarPrice, replace
sort code
import excel "Price shock\PriceElasMatch.xlsx", sheet("MatchPrice") firstrow clear
save MatchPrice, replace
sort code
merge m:m code using VarPrice
keep if _merge==3
drop _merge
sort item_code
* Note: inflation rate in Comoros between February 2022 and February 2023 is 19.9% based in the CPI in Comoros (INSEED), so we considered the change in food prices (by food item) compared to the inflation rate during the same period (1st year of the Russia-Ukraine conflict)
gen inflation= 0.199
replace Febrero_23=Febrero_23-inflation
collapse (mean) Febrero_23  [aweight = pond], by (item_code)
sort item_code
save VarPriceComoros, replace

*-------------------------------------------
*B - Food price elasticities (own estimates)
*------------------------------------------- 
import excel "Price shock\PriceElasMatch.xlsx", sheet("Elasticities") firstrow clear
save Elasticities, replace
sort elas_code
import excel "Price shock\PriceElasMatch.xlsx", sheet("MatchElas") firstrow clear
save MatchElas, replace
sort elas_code
merge m:m elas_code using Elasticities
keep if _merge==3
drop _merge
sort item_code
collapse (mean) elast_adj, by (item_code)
save ElasticitiesComoros, replace

*Merge prices variations and prices elasticities into the same dataset
merge m:m item_code using VarPriceComoros
keep if _merge==3
drop _merge
save PackSimComoros, replace


*-----------------------------------------------------------------------
*C - Comoros FS&N Microsimulations of the Russia-Ukraine conflict impact 
*----------------------------------------------------------------------- 

*C.1 Analysis of price and quantities variations 
  
clear
use NutNCTfoodCOM20
sort item_code
merge m:m item_code using PackSimComoros
drop _merge

save MicroSimNutCOM20, replace
 
* Prices variations and related quantities variations (requirement to FS&N variations)
gen VarP=Febrero_23
gen VarQ=elast_adj*VarP

save MicroSimNutCOM20, replace

* Names to Food Diversity Groups
gen Group_Name=""
replace Group_Name="01. Cereals" if Item_Group_Diversity==1
replace Group_Name="02. White Roots & Tubers" if Item_Group_Diversity==2
replace Group_Name="03. Vit. A Rich Vegetables & Tubers" if Item_Group_Diversity==3
replace Group_Name="04. Dark Green Leafy Vegetables" if Item_Group_Diversity==4
replace Group_Name="05. Other Vegetables" if Item_Group_Diversity==5
replace Group_Name="06. Vit. A Rich Fruits" if Item_Group_Diversity==6
replace Group_Name="07. Other Fruits" if Item_Group_Diversity==7
replace Group_Name="08. Organ Meat" if Item_Group_Diversity==8
replace Group_Name="09. Flesh Meats" if Item_Group_Diversity==9
replace Group_Name="10. Eggs" if Item_Group_Diversity==10
replace Group_Name="11. Fish & Seafood" if Item_Group_Diversity==11
replace Group_Name="12. Legumes, Nuts & Seeds" if Item_Group_Diversity==12
replace Group_Name="13. Milk & Milk Products" if Item_Group_Diversity==13
replace Group_Name="14. Oils & Fats" if Item_Group_Diversity==14
replace Group_Name="15. Sweets" if Item_Group_Diversity==15
replace Group_Name="16. Spices, Condiments, Beverages" if Item_Group_Diversity==16

save MicroSimNutCOM20, replace
			
* Tables and Figures (national): VarP and VarQ by Food Diversity Group
sort Item_Group_Diversity Group_Name

by Item_Group_Diversity: asdoc tabstat hhweight VarP VarQ [w=hhweight], stat(N mean median sd) col(stat), save(VarPVarQComorosNationa_TotalW.doc), replace

by Item_Group_Diversity: asdoc tabstat VarP VarQ, stat(N mean p25 median p75 sd) col(stat), save(VarPVarQComorosNationa_Total.doc)

replace VarP=VarP*100
replace VarQ=VarQ*100

graph hbox VarP, over(Group_Name) nooutside yline(0)
graph save VarP_Comoros_National, replace

graph hbox VarQ, over(Group_Name) nooutside yline(0)
graph save VarQ_Comoros_National, replace


* Tables (urban): VarP, VarQ and elasticities by Food Diversity Group
clear
use MicroSimNutCOM20
*Urban
keep if milieu==1
sort Item_Group_Diversity Group_Name

by Item_Group_Diversity: asdoc tabstat hhweight VarP VarQ [w=hhweight], stat(N mean median sd) col(stat), save(VarPVarQComorosNationa_Urb.doc), replace

by Item_Group_Diversity: asdoc tabstat hhweight elast_adj [w=hhweight], stat(N mean median sd) col(stat), save(ElastFoodGrousComorosNational_Urb.doc), replace

* Tables (rural): VarP, VarQ and elasticities by Food Diversity Group
clear
use MicroSimNutCOM20
*Rural
keep if milieu==2
sort Item_Group_Diversity Group_Name

by Item_Group_Diversity: asdoc tabstat hhweight VarP VarQ [w=hhweight], stat(N mean median sd) col(stat), save(VarPVarQComorosNationa_Rur.doc), replace

by Item_Group_Diversity: asdoc tabstat hhweight elast_adj [w=hhweight], stat(N mean median sd) col(stat), save(ElastFoodGrousComorosNational_Rur.doc), replace

* Tables (poorest): VarP, VarQ and elasticities by Food Diversity Group
clear
use MicroSimNutCOM20
* por quintiles
keep if Lpce>8 & Lpce<16
xtile xc5=Lpce [w=hhweight], nq(5)

*Poorest
keep if xc5==1
sort Item_Group_Diversity Group_Name

by Item_Group_Diversity: asdoc tabstat hhweight VarP VarQ [w=hhweight], stat(N mean median sd) col(stat), save(VarPVarQComorosNationa_Pob.doc), replace
by Item_Group_Diversity: asdoc tabstat hhweight elast_adj [w=hhweight], stat(N mean median sd) col(stat), save(ElastFoodGrousComorosNational_Pob.doc), replace

* Tables (richest): VarP, VarQ and elasticities by Food Diversity Group

clear
use MicroSimNutCOM20
* por quintiles
keep if Lpce>8 & Lpce<16
xtile xc5=Lpce [w=hhweight], nq(5)

*Richest
keep if xc5==5
sort Item_Group_Diversity Group_Name

by Item_Group_Diversity: asdoc tabstat hhweight VarP VarQ [w=hhweight], stat(N mean median sd) col(stat), save(VarPVarQComorosNationa_Ric.doc), replace
by Item_Group_Diversity: asdoc tabstat hhweight elast_adj [w=hhweight], stat(N mean median sd) col(stat), save(ElastFoodGrousComorosNational_Ric.doc), replace


*C.2 Analysis of calories and nutrients variations 

clear
use MicroSimNutCOM20
sort Item_Group_Diversity Group_Name

by Item_Group_Diversity: asdoc tabstat hhweight VarP VarQ [w=hhweight], stat(N mean median sd) col(stat), save(VarPVarQComorosNationa.doc), replace
by Item_Group_Diversity: asdoc tabstat hhweight QgrDayEP_DP [w=hhweight], stat(N sum mean median sd) col(stat), save(QPDPC_FoodGroupsComorosNationa.doc), replace
by Item_Group_Diversity: asdoc tabstat hhweight elast_adj [w=hhweight], stat(N mean median sd) col(stat), save(ElastFoodGrousComorosNational.doc), replace


*calorias
gen KCAL_DP2=KCAL_DP*(1+VarQ)
gen KCAL_AME2=KCAL_AME*(1+VarQ)

*macronutrientes
gen FAT_DP2=FAT_DP*(1+VarQ)
gen PRO_DP2=PRO_DP*(1+VarQ)
gen CAR_DP2=CAR_DP*(1+VarQ)

*micronutrients
foreach nut in Calcium Iron Zinc Folate VitC VitB1 VitB2 Retinol Betacarotene VitARAE VitARE VitB12 {
gen `nut'_DP2=`nut'_DP*(1+VarQ)
}

*C.3 Microsimulations of calories and nutrients according to HH consumption patterns 

*Microsim over agri price var
gen AgriCons = -c_shares*VarP*100
gen Cons = -fc_shares*VarP*100

gen LDEC=ln(KCAL_DP)

collapse (sum) AgriCons Cons KCAL_DP* FAT_DP* PRO_DP* CAR_DP* Calcium_DP* Iron_DP* Zinc_DP* Folate_DP* VitC_DP* VitB1_DP* VitB2_DP* Retinol_DP* Betacarotene_DP* VitARAE_DP* VitARE_DP* VitB12_DP* (mean) hhweight Lpce LDEC HCE_DDS dif* [w=hhweight], by (ile milieu hhid)

gen difHHKCal_DP=((KCAL_DP2/KCAL_DP)-1)*100

gen difHHFAT_DP=((FAT_DP2/FAT_DP)-1)*100
gen difHHPRO_DP=((PRO_DP2/PRO_DP)-1)*100
gen difHHCAR_DP=((CAR_DP2/CAR_DP)-1)*100

foreach nut in Calcium Iron Zinc Folate VitC VitB1 VitB2 Retinol Betacarotene VitARAE VitARE VitB12 {
gen difHH`nut'_DP=((`nut'_DP2/`nut'_DP)-1)*100
}

save HHNutMicrosim, replace


*-------------------------------------------------------------
*D - FS&N in Comoros impact due to the Russia-Ukraine conflict  
*-------------------------------------------------------------

* Analysis of a balanced diet and % of population without reaching those UN-FAO standards

* Note: remember the UN-FAO standars for a balanced diet 
* PRO share: between 10% and 15%
* FAT share: between 15% and 30%
* CAR share: between 55% and 75%
* KCAL: recomend at least 2250 kcal per capita


gen sh_FAT_DP2 = FAT_DP2/KCAL_DP2
gen sh_PRO_DP2 = PRO_DP2/KCAL_DP2
gen sh_CAR_DP2 = CAR_DP2/KCAL_DP2


*PROTEIN
gen balPRO2=0
replace balPRO2=1 if (sh_PRO_DP2<=0.15 & sh_PRO_DP2>=0.1)

gen balPROup2=0
replace balPROup2=1 if sh_PRO_DP2>0.15

gen balPROdown2=0
replace balPROdown2=1 if sh_PRO_DP2<0.1

*FAT
gen balFAT2=0
replace balFAT2=1 if (sh_FAT_DP2<=0.3 & sh_FAT_DP2>=0.15)

gen balFATup2=0
replace balFATup2=1 if sh_FAT_DP2>0.3

gen balFATdown2=0
replace balFATdown2=1 if sh_FAT_DP2<0.15

*CARBOHYDRATE
gen balCAR2=0
replace balCAR2=1 if (sh_CAR_DP2<=0.75 & sh_CAR_DP2>=0.55)

gen balCARup2=0
replace balCARup2=1 if sh_CAR_DP2>0.75

gen balCARdown2=0
replace balCARdown2=1 if sh_CAR_DP2<0.55

*DIET
gen balDIET2=0
replace balDIET2=1 if (balPRO2==1 & balFAT2==1 & balCAR2==1)

gen imbalDIET2=0
replace imbalDIET2=1 if (balPRO2!=1 & balFAT2!=1 & balCAR2!=1)


*KCAL
gen balKCAL2=0
replace balKCAL2=1 if KCAL_DP2>=2250

* Table Balanced diet: national level
asdoc tabstat hhweight balDIET2 imbalDIET2 balPRO2 balPROdown2 balPROup2 balFAT2 balFATdown2 balFATup2 balCAR2 balCARdown2 balCARup2 balKCAL2 [w=hhweight], stat(N sum mean median sd) col(stat), save(BalanceDietComorosNationa2.doc), replace

* Table Balanced diet: urban/rural level
sort milieu
by milieu: asdoc tabstat hhweight imbalDIET2 balDIET2 balPRO2 balPROdown2 balPROup2 balFAT2 balFATdown2 balFATup2 balCAR2 balCARdown2 balCARup2 balKCAL2 [w=hhweight], stat(N sum mean median sd) col(stat), save(BalanceDietComorosRuralUrban2.doc), replace
