# Supplementary material for: Food security and nutritional vulnerability in Comoros: The impact of Russia-Ukraine conflict
Source: PLoS One. 2024 Nov 12;19(11):e0313388. doi: 10.1371/journal.pone.0313388 (PMC11556715; doi:10.1371/journal.pone.0313388)
Supplement: S4 File — (ZIP) [file pone.0313388.s004.zip › PLOSOne_FS&NComoros_Code/Do/NutNPG.do]

cd "$Comoros\Data"
clear


*------------------------------------------------------------------
* A - FOOD ACCESS EFFECT: change in food purchaing power per capita
*------------------------------------------------------------------


* Across Percetiles of per capita expenditure
foreach ref in Lpce  {
clear
use HHNutMicrosim
keep if Lpce>8 & Lpce<16
xtile xc100=`ref' [w=hhweight], nq(100)
collapse AgriCons [w=hhweight], by(xc100 milieu)
lowess AgriCons xc100, gen (LAC_`ref')
lowess AgriCons xc100 if milieu==2, gen (LACrur_`ref')
lowess AgriCons xc100 if milieu==1, gen (LACurb_`ref')
label var LAC_`ref' "National"
label var LACrur_`ref' "Rural"
label var LACurb_`ref' "Urban"
save LAC_`ref', replace
line  LAC_`ref' LACurb_`ref'  LACrur_`ref' xc100, scheme(sj) ytitle(% Change in Food Purchasing Power) xtitle("Percentiles of per capita expenditure (log)")
graph save Comoros_National_ACNPR_`ref', replace
graph export Comoros_National_ACNPR_`ref'.eps, replace
save Comoros_National_ACNPR_`ref', replace
}


* Across Percentiles of per capita DEC (daily energy consumed)
foreach ref in LDEC {
clear
use HHNutMicrosim
xtile xc100=`ref' [w=hhweight], nq(100)
collapse AgriCons [w=hhweight], by(xc100 milieu)
lowess AgriCons xc100, gen (LAC_`ref')
lowess AgriCons xc100 if milieu==2, gen (LACrur_`ref')
lowess AgriCons xc100 if milieu==1, gen (LACurb_`ref')
label var LAC_`ref' "National"
label var LACrur_`ref' "Rural"
label var LACurb_`ref' "Urban"
save LAC_`ref', replace
line  LAC_`ref' LACurb_`ref' LACrur_`ref' xc100, scheme(sj) ytitle(% Change in Food Purchasing Power) xtitle("Percentiles of per capita DEC (log)") 
graph save Comoros_National_ACNPR_`ref', replace
graph export Comoros_National_ACNPR_`ref'.eps, replace
save Comoros_National_ACNPR_`ref', replace
}

*Across HDDS (diet diversity score at household level)
foreach ref in HCE_DDS{
clear
use HHNutMicrosim
gen xc100=`ref'
collapse AgriCons [w=hhweight], by(xc100 milieu)
lowess AgriCons xc100, gen (LAC_`ref')
lowess AgriCons xc100 if milieu==1, gen (LACurb_`ref')
lowess AgriCons xc100 if milieu==2, gen (LACrur_`ref')
label var LAC_`ref' "National"
label var LACrur_`ref' "Rural"
label var LACurb_`ref' "Urban"
save LAC_`ref', replace
line  LAC_`ref' LACurb_`ref' LACrur_`ref'  xc100, scheme(sj) ytitle(% Change in Food Purchasing Power) xtitle("HCE-DDS") 
graph save Comoros_National_ACNPR_`ref', replace
graph export Comoros_National_ACNPR_`ref'.eps, replace
save Comoros_National_ACNPR_`ref', replace
}


*-----------------------------------------------------------------------
* B- FOOD SUFFICIENCY: change in daily energy (kcal) consumed per capita
*-----------------------------------------------------------------------

* Acrross Percentiles of per capita expenditure
foreach ref in Lpce {

clear
use HHNutMicrosim
keep if Lpce>8 & Lpce<16
xtile xc100=`ref' [w=hhweight], nq(100)
collapse difHHKCal_DP [w=hhweight], by(xc100 milieu)
lowess difHHKCal_DP xc100, gen (LDEC_`ref')
lowess difHHKCal_DP xc100 if milieu==2, gen (LDECrur_`ref')
lowess difHHKCal_DP xc100 if milieu==1, gen (LDECurb_`ref')
label var LDEC_`ref' "National"
label var LDECrur_`ref' "Rural"
label var LDECurb_`ref' "Urban"
save LDEC_`ref', replace
line  LDEC_`ref' LDECurb_`ref' LDECrur_`ref' xc100, scheme(sj) ytitle(% Change in DEC per capita) xtitle("Percentiles of per capita expenditure (log)")
graph save Comoros_National_DECNPR_`ref', replace
graph export Comoros_National_DECNPR_`ref'.eps, replace
save Comoros_National_DECNPR_`ref', replace

} 


* Across Percentiles of per capita DEC
foreach ref in LDEC {

clear
use HHNutMicrosim
xtile xc100=`ref' [w=hhweight], nq(100)
collapse difHHKCal_DP [w=hhweight], by(xc100 milieu)
lowess difHHKCal_DP xc100, gen (LDEC_`ref')
lowess difHHKCal_DP xc100 if milieu==2, gen (LDECrur_`ref')
lowess difHHKCal_DP xc100 if milieu==1, gen (LDECurb_`ref')
label var LDEC_`ref' "National"
label var LDECrur_`ref' "Rural"
label var LDECurb_`ref' "Urban"
save LDEC_`ref', replace
line  LDEC_`ref' LDECurb_`ref' LDECrur_`ref'  xc100, scheme(sj) ytitle(% Change in DEC per capita) xtitle("Percentiles of current DEC per capita (log)") 
graph save Comoros_National_DECNPR_`ref', replace
graph export Comoros_National_DECNPR_`ref'.eps, replace
save Comoros_National_DECNPR_`ref', replace

} 


*Across of HDDS
foreach ref in HCE_DDS {

clear

use HHNutMicrosim
gen xc100=`ref'
collapse difHHKCal_DP [w=hhweight], by(xc100 milieu)
lowess difHHKCal_DP xc100, gen (LDEC_`ref')
lowess difHHKCal_DP xc100 if milieu==2, gen (LDECrur_`ref')
lowess difHHKCal_DP xc100 if milieu==1, gen (LDECurb_`ref')
label var LDEC_`ref' "National"
label var LDECrur_`ref' "Rural"
label var LDECurb_`ref' "Urban"
save LDEC_`ref', replace
line  LDEC_`ref' LDECurb_`ref' LDECrur_`ref'  xc100, scheme(sj) ytitle(% Change in DEC per capita) xtitle("HCE-DDS")
graph save Comoros_National_DECNPR_`ref', replace
graph export Comoros_National_DECNPR_`ref'.eps, replace
save Comoros_National_DECNPR_`ref', replace

} 


*--------------------------------------------------------------------
* C- FOOD ADEQUACY: change in daily macronutrients intakes per capita 
*--------------------------------------------------------------------
 

* Across Percentiles of per capita expenditure 
foreach mac in FAT PRO CAR{ 

clear
use HHNutMicrosim
keep if Lpce>8 & Lpce<16
xtile xc100=Lpce [w=hhweight], nq(100)

collapse difHH`mac'_DP [w=hhweight], by(xc100 milieu)
lowess difHH`mac'_DP xc100, gen (LCH`mac')
lowess difHH`mac'_DP xc100 if milieu==2, gen (LCHrur`mac')
lowess difHH`mac'_DP xc100 if milieu==1, gen (LCHurb`mac')
label var LCH`mac' "National"
label var LCHrur`mac' "Rural"
label var LCHurb`mac' "Urban"
save LCH`mac', replace
line  LCH`mac' LCHurb`mac' LCHrur`mac'  xc100, scheme(sj) ytitle(% Change in `mac' per capita intake) xtitle(Percentiles of per capita expenditure) 
graph save Comoros_National_CH`mac'NPR, replace
graph export Comoros_National_CH`mac'NPR.eps, replace
save Comoros_National_CH`mac'NPR, replace
}

clear
use HHNutMicrosim
keep if Lpce>8 & Lpce<16
xtile xc100=Lpce [w=hhweight], nq(100)

collapse difHHFAT_DP difHHPRO_DP difHHCAR_DP[w=hhweight], by(xc100 milieu)
lowess difHHFAT_DP xc100, gen (LCHFAT)
lowess difHHPRO_DP xc100, gen (LCHPRO)
lowess difHHCAR_DP xc100, gen (LCHCAR)
label var LCHFAT "Fat"
label var LCHPRO "Protein"
label var LCHCAR "Carbohydrate"
save LCHMACRO, replace
line  LCHFAT LCHPRO LCHCAR  xc100, scheme(sj) ytitle(% Change in macronutrients per capita intake) xtitle(Percentiles of per capita expenditure (log)) 
graph save Comoros_National_CHMACRONPR, replace
graph export Comoros_National_CHMACRONPR.eps, replace
save Comoros_National_CHMACRONPR, replace


* Across per capita of DEC
foreach mac in FAT PRO CAR{ 

clear
use HHNutMicrosim
xtile xc100=LDEC [w=hhweight], nq(100)

collapse difHH`mac'_DP [w=hhweight], by(xc100 milieu)
lowess difHH`mac'_DP xc100, gen (LCH`mac')
lowess difHH`mac'_DP xc100 if milieu==2, gen (LCHrur`mac')
lowess difHH`mac'_DP xc100 if milieu==1, gen (LCHurb`mac')
label var LCH`mac' "National"
label var LCHrur`mac' "Rural"
label var LCHurb`mac' "Urban"
save LCH`mac'_`sim', replace
line  LCH`mac' LCHrur`mac' LCHurb`mac' xc100, scheme(sj) ytitle(% Change in `mac' per capita intake) xtitle(Percentiles of DEC per capita) 
graph save Comoros_National_CH`mac'NPRD, replace
graph export Comoros_National_CH`mac'NPRD.eps, replace
save Comoros_National_CH`mac'NPRD, replace
}


clear
use HHNutMicrosim
xtile xc100=LDEC [w=hhweight], nq(100)

collapse difHHFAT_DP difHHPRO_DP difHHCAR_DP [w=hhweight], by(xc100 milieu)
lowess difHHFAT_DP xc100, gen (LCHFAT)
lowess difHHPRO_DP xc100, gen (LCHPRO)
lowess difHHCAR_DP xc100, gen (LCHCAR)
label var LCHFAT "Fat"
label var LCHPRO "Protein"
label var LCHCAR "Carbohydrate"
save LCHMACRO_, replace
line  LCHFAT LCHPRO LCHCAR xc100, scheme(sj) ytitle(% Change in macronutrients per capita intake) xtitle(Percentiles of DEC per capita (log)) 
graph save Comoros_National_CHMACRONPRD, replace
graph export Comoros_National_CHMACRONPRD.eps, replace
save Comoros_National_CHMACRONPRD, replace

*Across HDDS
foreach ref in HCE_DDS{
foreach mac in FAT PRO CAR{ 

clear
use HHNutMicrosim
gen xc100=`ref'
collapse difHH`mac'_DP [w=hhweight], by(xc100 milieu)
lowess difHH`mac'_DP xc100, gen (LCH`mac')
lowess difHH`mac'_DP xc100 if milieu==2, gen (LCHrur`mac')
lowess difHH`mac'_DP xc100 if milieu==1, gen (LCHurb`mac')
label var LCH`mac' "National"
label var LCHrur`mac' "Rural"
label var LCHurb`mac' "Urban"
save LCH`mac', replace
line  LCH`mac' LCHrur`mac' LCHurb`mac' xc100, scheme(sj) ytitle(% Change in `mac' per capita intake) xtitle(HCE-DDS) 
graph save Comoros_National_CH`mac'NPR`ref', replace
graph export Comoros_National_CH`mac'NPR`ref'.eps, replace
save Comoros_National_CH`mac'NPR`ref', replace
}
}

clear
use HHNutMicrosim
gen xc100=HCE_DDS
collapse difHHFAT_DP difHHPRO_DP difHHCAR_DP [w=hhweight], by(xc100 milieu)
lowess difHHFAT_DP xc100, gen (LCHFAT)
lowess difHHPRO_DP xc100, gen (LCHPRO)
lowess difHHCAR_DP xc100, gen (LCHCAR)
label var LCHFAT "Fat"
label var LCHPRO "Protein"
label var LCHCAR "Carbohydrate"
save LCHMACRO__, replace
line  LCHFAT LCHPRO LCHCAR xc100, scheme(sj) ytitle(% Change in macronutrients per capita intake) xtitle(HCE-DDS) 
graph save Comoros_National_CHMACRONPRHCE, replace
graph export Comoros_National_CHMACRONPRHCE.eps, replace
save Comoros_National_CHMACRONPRHCE, replace

*--------------------------------------------------------------------
* D- FOOD ADEQUACY: change in daily micronutrients intakes per capita
*--------------------------------------------------------------------
 
* Across Percentiles of per capita expenditure 
foreach mac in Calcium Iron Zinc Folate VitC VitB1 VitB2 Retinol Betacarotene VitARAE VitARE { 

clear
use HHNutMicrosim
keep if Lpce>6 & Lpce<14
xtile xc100=Lpce [w=hhweight], nq(100)

collapse difHH`mac'_DP [w=hhweight], by(xc100 milieu)
lowess difHH`mac'_DP xc100, gen (LCH`mac')
lowess difHH`mac'_DP xc100 if milieu==2, gen (LCHrur`mac')
lowess difHH`mac'_DP xc100 if milieu==1, gen (LCHurb`mac')
label var LCH`mac' "National"
label var LCHrur`mac' "Rural"
label var LCHurb`mac' "Urban"
save LCH`mac', replace
line  LCH`mac' LCHrur`mac' LCHurb`mac' xc100, scheme(sj) ytitle(% Change in `mac' per capita intake) xtitle(Percentiles of per capita expenditure) 
graph save Comoros_National_CH`mac'NPR, replace
graph export Comoros_National_CH`mac'NPR.eps, replace
save Comoros_National_CH`mac'NPR, replace
}


* Grouped by Minerals
clear
use HHNutMicrosim
keep if Lpce>8 & Lpce<16
xtile xc100=Lpce [w=hhweight], nq(100)

collapse difHHCalcium_DP difHHIron_DP difHHZinc_DP [w=hhweight], by(xc100 milieu)
lowess difHHCalcium_DP xc100, gen (LCHCalcium)
lowess difHHIron_DP xc100, gen (LCHIron)
lowess difHHZinc_DP xc100, gen (LCHZinc)

label var LCHCalcium "Calcium"
label var LCHIron "Iron"
label var LCHZinc "Zinc"
save LCHMINERALS, replace
line  LCHCalcium LCHIron LCHZinc  xc100, scheme(sj) ytitle(% Change in minerals per capita intake) xtitle(Percentiles of per capita expenditure (log)) 
graph save Comoros_National_CHMINERALNPR, replace
graph export Comoros_National_CHMINERALNPR.eps, replace
save Comoros_National_CHMINERALNPR, replace

*Grouped by Vitamins
clear
use HHNutMicrosim
keep if Lpce>8 & Lpce<16
xtile xc100=Lpce [w=hhweight], nq(100)
collapse difHHVitARAE_DP difHHBetacarotene_DP difHHVitB1_DP difHHVitB2_DP difHHFolate_DP difHHVitB12_DP difHHVitC_DP   [w=hhweight], by(xc100 milieu)
lowess difHHVitARAE_DP xc100, gen (LCHVitARAE)
lowess difHHBetacarotene_DP xc100, gen (LCHBetacarotene)
lowess difHHVitB1_DP xc100, gen (LCHVitB1)
lowess difHHVitB2_DP xc100, gen (LCHVitB2)
lowess difHHFolate_DP xc100, gen (LCHFolate)
*lowess difHHVitB12_DP xc100, gen (LCHVitB12)
lowess difHHVitC_DP xc100, gen (LCHVitC)

label var LCHVitARAE "Vit. A (RAE)"
label var LCHBetacarotene "Betacarotene"
label var LCHVitB1 "Vit. B1"
label var LCHVitB2 "Vit. B2"
label var LCHFolate "Folate"
*label var LCHVitB12 "Vit. B12"
label var LCHVitC "Vit. C"

save LCHVITAMINS, replace
line  LCHVitARAE LCHBetacarotene LCHVitB1  LCHVitB2 LCHFolate LCHVitC xc100, scheme(sj) ytitle(% Change in vitamins per capita intake) xtitle(Percentiles of per capita expenditure (log)) 
graph save Comoros_National_CHVITAMINNPR, replace
graph export Comoros_National_CHVITAMINNPR.eps, replace
save Comoros_National_CHVITAMINNPR, replace

* additional analysis by rural/urban and poorest/richest
clear 
use Comoros_National_CHVITAMINNPR

gen poor=0
replace poor=1 if xc100<=20
gen rich=0
replace rich=1 if xc100>=80

asdoc tabstat LCHVitARAE LCHBetacarotene LCHVitB1  LCHVitB2 LCHFolate LCHVitC, stat(N mean median sd) col(stat), save(MicroSimVitaminsComorosNational.doc), replace

sort milieu
by milieu: asdoc tabstat LCHVitARAE LCHBetacarotene LCHVitB1  LCHVitB2 LCHFolate LCHVitC, stat(N mean median sd) col(stat), save(MicroSimVitaminsComorosRuralUrban.doc), replace

sort poor
by poor: asdoc tabstat LCHVitARAE LCHBetacarotene LCHVitB1  LCHVitB2 LCHFolate LCHVitC, stat(N mean median sd) col(stat), save(MicroSimVitaminsComorosPoor.doc), replace

sort rich
by rich: asdoc tabstat LCHVitARAE LCHBetacarotene LCHVitB1  LCHVitB2 LCHFolate LCHVitC, stat(N mean median sd) col(stat), save(MicroSimVitaminsComorosRich.doc), replace


* Across Percentiles of DEC per capita
foreach mac in Calcium Iron Zinc Folate VitC VitB1 VitB2 Retinol Betacarotene VitARAE VitARE { 

clear
use HHNutMicrosim
xtile xc100=LDEC [w=hhweight], nq(100)

collapse difHH`mac'_DP [w=hhweight], by(xc100 milieu)
lowess difHH`mac'_DP xc100, gen (LCH`mac')
lowess difHH`mac'_DP xc100 if milieu==2, gen (LCHrur`mac')
lowess difHH`mac'_DP xc100 if milieu==1, gen (LCHurb`mac')
label var LCH`mac' "National"
label var LCHrur`mac' "Rural"
label var LCHurb`mac' "Urban"
save LCH`mac'_`sim', replace
line  LCH`mac' LCHrur`mac' LCHurb`mac' xc100, scheme(sj) ytitle(% Change in `mac' per capita intake) xtitle(Percentiles of DEC per capita) 
graph save Comoros_National_CH`mac'NPRD, replace
graph export Comoros_National_CH`mac'NPRD.eps, replace
save Comoros_National_CH`mac'NPRD, replace
}

*Grouped by Minerals
clear
use HHNutMicrosim
xtile xc100=LDEC [w=hhweight], nq(100)

collapse difHHCalcium_DP difHHIron_DP difHHZinc_DP [w=hhweight], by(xc100 milieu)
lowess difHHCalcium_DP xc100, gen (LCHCalcium)
lowess difHHIron_DP xc100, gen (LCHIron)
lowess difHHZinc_DP xc100, gen (LCHZinc)


label var LCHCalcium "Calcium"
label var LCHIron "Iron"
label var LCHZinc "Zinc"


save LCHMINERALS_, replace
line  LCHCalcium LCHIron LCHZinc  xc100, scheme(sj) ytitle(% Change in minerals per capita intake) xtitle(Percentiles of DEC per capita (log)) 
graph save Comoros_National_CHMINERALNPRD, replace
graph export Comoros_National_CHMINERALNPRD.eps, replace
save Comoros_National_CHMINERALNPRD, replace

*Grouped by Vitamins
clear
use HHNutMicrosim
xtile xc100=LDEC [w=hhweight], nq(100)

collapse difHHVitARAE_DP difHHBetacarotene_DP difHHVitB1_DP difHHVitB2_DP difHHFolate_DP difHHVitB12_DP difHHVitC_DP   [w=hhweight], by(xc100 milieu)
lowess difHHVitARAE_DP xc100, gen (LCHVitARAE)
lowess difHHBetacarotene_DP xc100, gen (LCHBetacarotene)
lowess difHHVitB1_DP xc100, gen (LCHVitB1)
lowess difHHVitB2_DP xc100, gen (LCHVitB2)
lowess difHHFolate_DP xc100, gen (LCHFolate)
*lowess difHHVitB12_DP xc100, gen (LCHVitB12)
lowess difHHVitC_DP xc100, gen (LCHVitC)

label var LCHVitARAE "Vit. A (RAE)"
label var LCHBetacarotene "Betacarotene"
label var LCHVitB1 "Vit. B1"
label var LCHVitB2 "Vit. B2"
label var LCHFolate "Folate"
*label var LCHVitB12 "Vit. B12"
label var LCHVitC "Vit. C"

save LCHVITAMINS_, replace
line  LCHVitARAE LCHBetacarotene LCHVitB1  LCHVitB2 LCHFolate LCHVitC xc100, scheme(sj) ytitle(% Change in vitamins per capita intake) xtitle(Percentiles of DEC per capita (log)) 
graph save Comoros_National_CHVITAMINSNPRD, replace
graph export Comoros_National_CHVITAMINSNPRD.eps, replace
save Comoros_National_CHVITAMINSNPRD, replace


*By HDDS
foreach ref in HCE_DDS{
foreach mac in Calcium Iron Zinc Folate VitC VitB1 VitB2 Retinol Betacarotene VitARAE VitARE { 

clear
use HHNutMicrosim
gen xc100=`ref'
collapse difHH`mac'_DP [w=hhweight], by(xc100 milieu)
lowess difHH`mac'_DP xc100, gen (LCH`mac')
lowess difHH`mac'_DP xc100 if milieu==2, gen (LCHrur`mac')
lowess difHH`mac'_DP xc100 if milieu==1, gen (LCHurb`mac')
label var LCH`mac' "National"
label var LCHrur`mac' "Rural"
label var LCHurb`mac' "Urban"
save LCH`mac', replace
line  LCH`mac' LCHrur`mac' LCHurb`mac' xc100, scheme(sj) ytitle(% Change in `mac' per capita intake) xtitle(HCE-DDS) 
graph save Comoros_National_CH`mac'NPR`ref', replace
graph export Comoros_National_CH`mac'NPR`ref'.eps, replace
save Comoros_National_CH`mac'NPR`ref', replace
}
}

*Grouped by Minerals
clear
use HHNutMicrosim
gen xc100=HCE_DDS
collapse difHHCalcium_DP difHHIron_DP difHHZinc_DP [w=hhweight], by(xc100 milieu)
lowess difHHCalcium_DP xc100, gen (LCHCalcium)
lowess difHHIron_DP xc100, gen (LCHIron)
lowess difHHZinc_DP xc100, gen (LCHZinc)


label var LCHCalcium "Calcium"
label var LCHIron "Iron"
label var LCHZinc "Zinc"

save LCHMINERALS__, replace
line  LCHCalcium LCHIron LCHZinc  xc100, scheme(sj) ytitle(% Change in minerals per capita intake) xtitle(HCE-DDS) 
graph save Comoros_National_CHMINERALNPRHCE, replace
graph export Comoros_National_CHMINERALNPRHCE.eps, replace
save Comoros_National_CHMINERALNPRHCE, replace

*Grouped by Vitamins

clear
use HHNutMicrosim
gen xc100=HCE_DDS
collapse difHHVitARAE_DP difHHBetacarotene_DP difHHVitB1_DP difHHVitB2_DP difHHFolate_DP difHHVitB12_DP difHHVitC_DP   [w=hhweight], by(xc100 milieu)
lowess difHHVitARAE_DP xc100, gen (LCHVitARAE)
lowess difHHBetacarotene_DP xc100, gen (LCHBetacarotene)
lowess difHHVitB1_DP xc100, gen (LCHVitB1)
lowess difHHVitB2_DP xc100, gen (LCHVitB2)
lowess difHHFolate_DP xc100, gen (LCHFolate)
*lowess difHHVitB12_DP xc100, gen (LCHVitB12)
lowess difHHVitC_DP xc100, gen (LCHVitC)

label var LCHVitARAE "Vit. A (RAE)"
label var LCHBetacarotene "Betacarotene"
label var LCHVitB1 "Vit. B1"
label var LCHVitB2 "Vit. B2"
label var LCHFolate "Folate"
*label var LCHVitB12 "Vit. B12"
label var LCHVitC "Vit. C"

save LCHVITAMINS__, replace
line  LCHVitARAE LCHBetacarotene LCHVitB1  LCHVitB2 LCHFolate  LCHVitC xc100, scheme(sj) ytitle(% Change in vitamins per capita intake) xtitle(HCE-DDS) 
graph save Comoros_National_CHVITAMINNPRHCE, replace
graph export Comoros_National_CHVITAMINNPRHCE.eps, replace
save Comoros_National_CHVITAMINNPRHCE, replace
