# Supplementary material for: Food security and nutritional vulnerability in Comoros: The impact of Russia-Ukraine conflict
Source: PLoS One. 2024 Nov 12;19(11):e0313388. doi: 10.1371/journal.pone.0313388 (PMC11556715; doi:10.1371/journal.pone.0313388)
Supplement: S4 File — (ZIP) [file pone.0313388.s004.zip › PLOSOne_FS&NComoros_Code/Do/Nut_Treat.do]

cd "$Comoros\Data"


*----------------------
*A - EHCVM Comoros 2020
*----------------------

* A.1 Consumption data treatment (quantities)

* A.1.1 Conversion of local units into grams for each food item

* Note: This conversion of local units into grams depend on each country habits/caracteristics - Please do not consider these conversion tables as standards for every country and check with the units of the country you will analyse.

* Own elaboration dataset for converion units in Comoros (step 1)
clear
use "Local units\ConversionUnitCOM20", replace
rename item_code produitID
rename UnitQo7 uniteID
rename TailleQo7 tailleID
sort produitID uniteID tailleID
save ConversionUnitCOM20_, replace

* Comoros' INSEED contribution for local units into grams 
clear
use "Local units\ConversionUnitCOM20_Missing_v1"
sort produitID uniteID tailleID

* Merge both previous units conversion datasets to reduce missing conversion units (step 2) 
merge m:m produitID uniteID tailleID using ConversionUnitCOM20_
sort Match
replace poids_mediangramme=grams if _merge==2
sort poids_mediangramme
keep produitID uniteID tailleID poids_mediangramme
sort produitID uniteID tailleID
duplicates drop
rename produitID item_code
rename uniteID UnitQo7
rename tailleID TailleQo7
rename poids_mediangramme grams
* Note: this is the most complete units conversion dataset for Comoros; however there is still missing units without conversion even after consulting local agences. 
save ConversionUnitCOM20_full, replace


* A.1.2 HH survey treatment 

* Building an homogeneous dataset about consumed quantities (grams) per food item per capita and per AME at HH level (step 1)

clear
* ATTENTION: you need to ask to the INSEED for the HH survey of Comoros 2020 - the following file is that you need from the HH survey: https://www.inseed-comores.org/category/enquetes/ehcvm-2020/
use "Household data Comoros\s07b_me_COM2020"
* generate unique HH id
generate hhid=string(s00q06)+string(menage)
*rename food items codes
rename s07bq01 item_code 
*rename the variable of consumed quantities in the las 7 days in the HH
rename s07bq03a Qo7
*rename original units for each food item quantities
rename s07bq03b UnitQo7
*rename ile
rename s00q01 ile
*rename milieu
rename s00q04 milieu
*rename taille unit by food item
rename s07bq03c TailleQo7

keep hhid ile milieu item_code Qo7 UnitQo7 TailleQo7
sort hhid
* ATTENTION: you need to ask to the INSEED for the HH survey of Comoros 2020 - the following file is that you need from the HH survey: https://www.inseed-comores.org/category/enquetes/ehcvm-2020/
merge m:m hhid using "Household data Comoros\ehcvm_welfare_COM2020"
* drop of 1 observation without consumption information
drop if _merge==2

keep year country ile milieu hhid hhweight hhsize eqadu1 eqadu2 hgender heduc dali dtot pcexp item_code Qo7 UnitQo7 TailleQo7
sort hhid item_code

save HHsurveyCOM20, replace 

* ATTENTION: you need to ask to the INSEED for the HH survey of Comoros 2020 - the following file is that you need from the HH survey: https://www.inseed-comores.org/category/enquetes/ehcvm-2020/
use "Household data Comoros\ehcvm_conso_COM2020"
rename codpr item_code
sort hhid item_code
* we only keep items that are food at HH level (non-food items deleted)
keep if item_code<=148
merge m:m hhid item_code using HHsurveyCOM20
* Note: there are 780 food items observations that have information about consumed quantities (Q) but not expenditure information. We keep these items since for consumption purposes is important independently of HH have bought them or received as gift or own production.

*calculation of expenditure share in total expenditure including all goods and services at HH level
gen fc_shares=depan/dtot
*calculation of food expenditure share at HH level
gen c_shares=depan/dali
* calculation the log of per capita expenditure
gen Lpce=ln(pcexp)
* calculation of the per capita daily food expenditure 
gen pcdfe=dali/hhsize/365

keep year country ile milieu hhid hhweight hhsize eqadu1 eqadu2 hgender heduc dali dtot pcexp item_code Qo7 UnitQo7 TailleQo7 depan c_shares fc_shares Lpce pcdfe

save HHsurveyCOM20, replace 

*calculation of daily consumed quantities at HH level, per capita and also per AME (eqadu1 is the equivalent AME from UN-FAO)
gen Qo1=Qo7/7
gen QoPC=Qo1/hhsize
gen QoAME=Qo1/eqadu1

*Conversion consumped quantities into kilograms
sort item_code UnitQo7 TailleQo7

merge m:m item_code UnitQo7 TailleQo7 using ConversionUnitCOM20_full

*there are some missing units to convert to grams (unsolved problem)
keep if _merge==3
drop _merge

*check: there are 579 observation (from 150789 total observations = 0.4% of total) that have no conversion unit into grams
sort grams
keep if grams!=.

*calculation of daily consumed quantities per capita and per AME in grams
gen QgrDayPer= QoPC*grams
gen QgrDayAdq= QoAME*grams

save foodCOM20, replace

* Outliers treatment of the previous food consumption data set et HH level (step 2)

save data_outliers_treat, replace
* the outlier treatment is aplied on the variables of daily consumed quantities per capita or per AME 

foreach var in  QgrDayPer QgrDayAdq{ 

clear
use data_outliers_treat

*compute natural log of each quantity variable
gen ln`var'=ln(`var')

* A step to verify how many observations for each food item exist in a region. For example some of the food items may have less than 10 observations in a region, and this wouldn't be ideal to use for the outlier analysis. 
* The next best possibility is to aggregate those food items at the next bigger sub national category if one exists, this could be at the urban_rural level, or just at the national level in the event that, we don't have any other subnational groupings.


*Step 1  compute the regional and national food item consumption per person per day. The national median consumption will be used in the event that the region has a food item consumption less than a defined treshhold of the national food item consumption.

* calculation of the median quantity per food item and county 
sort item_code ile
bysort item_code ile: egen county_median`var'= median(`var')
bysort item_code ile: egen county_medianln`var'= median(ln`var')
bysort item_code: egen national_medianln`var'= median(ln`var')


*Step 2 compute the median deviations using the formula (xì - x (median)) in other words, [lfpppd - lfpppd (median)]

* calculation of the median deviations
gen MDcountyln`var'=(ln`var'-county_medianln`var')
gen MDnationalln`var'=(ln`var'-national_medianln`var')

*calculation of the absolute values of the median deviations
gen AbMDcountyln`var'=abs(MDcountyln`var')
gen AbMDnationalln`var'=abs(MDnationalln`var')
 

*Step 3 Take the median of the median deviations per food item at region level to get the Median Absolute Deviation (MAD)

bysort item_code ile: egen MMDcountyln`var'=median(AbMDcountyln`var')
bysort item_code: egen MMDnationalln`var'=median(AbMDnationalln`var')

*Step 4 Check if for any food items the MAD =0.

gen MAD_0_`var'=0
replace MAD_0_`var'=1 if MMDcountyln`var'==0
tabstat MAD_0_`var'


* Check the output file for any valid observations for which MAD=0.
*contract MAD_0_`var', freq(count) nomiss


*Multiply the MAD using the constant coefficient based on the IGLEWICZ & HOAGLIN's method: b=1.4826 assuming a normal distribution or 1/Q(0.75) if otherwise

hist MDcountyln`var', normal
sktest MDcountyln`var'

hist MDnationalln`var', normal
sktest MDnationalln`var'

gen b_mad_`var'=1.4826*MMDcountyln`var'
gen Nb_mad_`var'=1.4826*MMDnationalln`var'


sort item_code ile
by item_code ile: egen b_mad_Q75_`var' = pctile(MDcountyln`var'), p(75)
sort item_code 
by item_code : egen Nb_mad_Q75_`var' = pctile(MDnationalln`var'), p(75)

* If not normal distribution replace by the following values
*replace b_mad_`var'=1/b_mad_Q75_`var' *MMDcountyln`var'
*replace Nb_mad_`var'=1/Nb_mad_Q75_`var' *MMDnationalln`var'


*Defining the outlier rule, using the upper and lower threshholds
gen upper_thresh_`var'= county_medianln`var' + 2.2*b_mad_`var'
gen lower_thresh_`var'= county_medianln`var' - 2.2*b_mad_`var'

replace upper_thresh_`var'= national_medianln`var' + 2.2*Nb_mad_`var' if MAD_0_`var'==1
replace lower_thresh_`var'= national_medianln`var' - 2.2*Nb_mad_`var' if MAD_0_`var'==1

* All the observations 2 times above/lower than the defined threshholds will be treated as outliers (label=1).
gen Label_`var'=0
replace Label_`var'=1 if ln`var' >= upper_thresh_`var' 
replace Label_`var'=1 if  ln`var' <= lower_thresh_`var'


* A quick count of the outliers to see their share of the total observations. 
* Check the output file. In the first run of the Mali case (3*sd), the outliers detected amounted to 1.3% (over two passages, could be reasonable).
*contract Label_`var', zero freq(count) nomiss

* Replacing the outliers with the regional/national food per person per day aggregate. For corresponding monetary values we use the national median price
*replacing the outliers with the median quantity and the missing cases with the existing fd_qty and fd_mv.

gen `var'_out= exp(county_medianln`var') if MAD_0_`var'==0 & Label_`var'==1
replace `var'_out= exp(national_medianln`var') if MAD_0_`var'==1 & Label_`var'==1
replace `var'_out= `var' if `var'_out==.

*Check for missing values
*contract `var', freq(count)

*this is fd_mv for the 7 days
gen dif`var'=`var'_out-`var'

save data_outliers_treat, replace
}

* After Outliers treatment for consumed quantities we have our dataset ready to work
save foodCOM20Adj, replace


*--------------------
*B - Comoros NCT 2020 
*--------------------

* Own elaboracion Comoros' NCT 2020: Custodio, E., Jimenez, S., & Ramos, M.P (2024). "Comoros Nutrients Composition Table (Comoros_NCT)" 

clear
use "Comoros NCT\NCTCOM20"
sort item_code
merge m:m item_code using foodCOM20Adj.dta
*perfect match
drop _merge


*---------------------
*C - Comoros FS&N 2020 
*---------------------

*Note: in module C we use daily consumed quantites per food item per capita and per AME (clean from outliers) and the nutritional information from the NCT to build FS&N information for Comoros 2020. This nez dataset will be the base information for microsimulations of FS&N.

* Based on the ADeptFSM manual we translate consumed quantities into Edible Food quantities. For that we use the density factor and the edible portion (or refuse factor) from the NCT. Remember that by definition "EdiblePortion=1-(refusefactor/100)"

gen QgrDayEP_DP=QgrDayPer_out*density*EdiblePortion
gen QgrDayEP_AME=QgrDayAdq_out*density*EdiblePortion

save NCTfoodCOM20, replace


*Calculation of the HCE_DDS based on the food diversity groups (16 groups) of each food item and their daily consumed quantities per capita
foreach gr in 1 2 3 4 5 6 7 8 9 10 11 12 13 14 15 16 {
gen Div_`gr'=0
replace Div_`gr'=1 if (Item_Group_Diversity==`gr' & QgrDayEP_DP>0)
}
collapse  hhweight (sum) QgrDayEP_DP (mean) Div_*, by (hhid)

foreach gr in 1 2 3 4 5 6 7 8 9 10 11 12 13 14 15 16 {
replace Div_`gr'=1 if Div_`gr'!=0
}

asdoc tabstat Div_*, stat(mean count) col(stat), save(DivertyConsumptionComorosNationalHH.doc), replace

gen HCE_DDS=Div_1+Div_2+Div_3+Div_4+Div_5+Div_6+Div_7+Div_8+Div_9+Div_10+Div_11+Div_12+Div_13+Div_14+Div_15+Div_16

keep hhid HCE_DDS

save HCE_DDSCOM20, replace

sort hhid

merge m:m hhid using NCTfoodCOM20

drop _merge


* Building calories and nutrients daily intakes based on quantities consumed per food item per capita and per AME
*Note: remember that NCT information about calories and nutrients per food item are per 100 grams.

foreach gr in DP AME{
* Kilocalories intake per food item daily consumed per capita / per AME at HH level 
gen KCAL_`gr'=QgrDayEP_`gr' * Kcal/100

* Macronutrients intake per food item daily consumed per capita / per AME at HH level 
*Note: 9,4 and 4 are standards coefficients that allow expressing macronutrients in kilocalories
gen FAT_`gr'=((QgrDayEP_`gr'*fd_fat)/100)*9
gen PRO_`gr'=((QgrDayEP_`gr'*fd_pro)/100)*4
gen CAR_`gr'=((QgrDayEP_`gr'*fd_car)/100)*4
*Note: shares of each macronutrient into the total kilocalories consumed per food item per day per capita /per AME at HH level
gen sh_FAT_`gr'=FAT_`gr'/KCAL_`gr'
gen sh_PRO_`gr'=PRO_`gr'/KCAL_`gr'
gen sh_CAR_`gr'=CAR_`gr'/KCAL_`gr'

* Micronutrientes daily intakes per food item per capital /per AME at HH level
*Note: remember that each micronutrient has it own unit mesure per 100 grams according to the NCT
gen Calcium_`gr'=QgrDayEP_`gr' *Calciummg/100
gen Iron_`gr'=QgrDayEP_`gr' *Ironmg/100
gen Zinc_`gr'=QgrDayEP_`gr'*Zincmg/100
gen Folate_`gr'=QgrDayEP_`gr'*Folatemicrog/100
gen VitC_`gr'=QgrDayEP_`gr'*VitCmg/100
gen VitB1_`gr'=QgrDayEP_`gr'*VitB1mg/100
gen VitB2_`gr'=QgrDayEP_`gr'*VitB2mg/100
gen Retinol_`gr'=QgrDayEP_`gr'*Retinolmicrog/100
gen Betacarotene_`gr'=QgrDayEP_`gr'*Betacarotenemicrog/100
gen VitARAE_`gr'=QgrDayEP_`gr'*VitARAEmicrog/100
gen VitARE_`gr'=QgrDayEP_`gr'*VitAREmicrog/100
gen VitB12_`gr'=QgrDayEP_`gr'*VitB12microg/100
}

*Calculation of the share food expenditure in the total expenditure at HH level and the daily per capita food expenditure
gen sh_ali=dali/dtot
gen pcdali=dali/hhsize/365

save NutNCTfoodCOM20, replace

*---------------------------------------------------------------
*D - Extraction of tables for the 2020 FS&N situation in Comoros 
*---------------------------------------------------------------


* Table (1) by 16 Food Diversity Groups: consumed food quantities (in grams), food expenditure, kilocalories, macro and micronutrients per capita per day. 
clear
use NutNCTfoodCOM20
sort Item_Group_Diversity
by Item_Group_Diversity: asdoc tabstat hhweight pcdali QgrDayEP_DP KCAL_DP FAT_DP  PRO_DP  CAR_DP Calcium_DP Iron_DP Zinc_DP Folate_DP VitC_DP VitB1_DP VitB2_DP Retinol_DP Betacarotene_DP VitARAE_DP VitARE_DP VitB12_DP [w=hhweight], stat(mean) col(stat), save(DivertyConsumptionComorosNational.doc), replace

* Table (2) by food item: same variables as before
clear
use NutNCTfoodCOM20
sort item_code 
by item_code: asdoc tabstat hhweight pcdali QgrDayEP_DP KCAL_DP FAT_DP  PRO_DP  CAR_DP Calcium_DP Iron_DP Zinc_DP Folate_DP VitC_DP VitB1_DP VitB2_DP Retinol_DP Betacarotene_DP VitARAE_DP VitARE_DP VitB12_DP [w=hhweight], stat(mean) col(stat), save(FoodItemConsumptionComorosNational.doc), replace

*Table (3) by Food Diverty Groups and Urban HH: same variables as before
clear 
use NutNCTfoodCOM20
*Urban
keep if milieu==1
sort Item_Group_Diversity
by Item_Group_Diversity: asdoc tabstat hhweight pcdali QgrDayEP_DP KCAL_DP FAT_DP  PRO_DP  CAR_DP Calcium_DP Iron_DP Zinc_DP Folate_DP VitC_DP VitB1_DP VitB2_DP Retinol_DP Betacarotene_DP VitARAE_DP VitARE_DP VitB12_DP [w=hhweight], stat(mean) col(stat), save(DivertyConsumptionComorosNational_Urb.doc), replace

*Table (4) by Food Diverty Groups and Rural HH: same variables as before
clear 
use NutNCTfoodCOM20
*Rural
keep if milieu==2
sort Item_Group_Diversity
by Item_Group_Diversity: asdoc tabstat hhweight pcdali QgrDayEP_DP KCAL_DP FAT_DP  PRO_DP  CAR_DP Calcium_DP Iron_DP Zinc_DP Folate_DP VitC_DP VitB1_DP VitB2_DP Retinol_DP Betacarotene_DP VitARAE_DP VitARE_DP VitB12_DP [w=hhweight], stat(mean) col(stat), save(DivertyConsumptionComorosNational_Rur.doc), replace

*Table (5) by Food Diverty Groups and for the Poorest HH: same variables as before
clear 
use NutNCTfoodCOM20
* per quintiles
keep if Lpce>8 & Lpce<16
xtile xc5=Lpce [w=hhweight], nq(5)
* Poorest
keep if xc5==1
sort Item_Group_Diversity
by Item_Group_Diversity: asdoc tabstat hhweight pcdali QgrDayEP_DP KCAL_DP FAT_DP  PRO_DP  CAR_DP Calcium_DP Iron_DP Zinc_DP Folate_DP VitC_DP VitB1_DP VitB2_DP Retinol_DP Betacarotene_DP VitARAE_DP VitARE_DP VitB12_DP [w=hhweight], stat(mean) col(stat), save(DivertyConsumptionComorosNational_Pob.doc), replace

*Table (6) by Food Diverty Groups and for the Richest HH: same variables as before

clear 
use NutNCTfoodCOM20
* por quintiles
keep if Lpce>8 & Lpce<16
xtile xc5=Lpce [w=hhweight], nq(5)
*Richest
keep if xc5==5
sort Item_Group_Diversity
by Item_Group_Diversity: asdoc tabstat hhweight pcdali QgrDayEP_DP KCAL_DP FAT_DP  PRO_DP  CAR_DP Calcium_DP Iron_DP Zinc_DP Folate_DP VitC_DP VitB1_DP VitB2_DP Retinol_DP Betacarotene_DP VitARAE_DP VitARE_DP VitB12_DP [w=hhweight], stat(mean) col(stat), save(DivertyConsumptionComorosNational_Ric.doc), replace


*Table (7) FS&N analysis by ile, milieu (rural/urban) and hhid

clear
use NutNCTfoodCOM20
sort ile milieu hhid
collapse (mean) hhweight hhsize pcexp sh_ali HCE_DDS (sum) KCAL_DP FAT_DP  PRO_DP  CAR_DP  Calcium_DP Iron_DP Zinc_DP Folate_DP VitC_DP VitB1_DP VitB2_DP Retinol_DP Betacarotene_DP VitARAE_DP VitARE_DP VitB12_DP [aw=hhweight], by(ile milieu hhid)

gen sh_FAT_DP = FAT_DP/KCAL_DP
gen sh_PRO_DP = PRO_DP/KCAL_DP
gen sh_CAR_DP = CAR_DP/KCAL_DP

save NutStatCOM20, replace
 
asdoc tabstat hhweight hhsize pcexp sh_ali KCAL_DP HCE_DDS FAT_DP sh_FAT_DP PRO_DP sh_PRO_DP CAR_DP sh_CAR_DP Calcium_DP Iron_DP Zinc_DP Folate_DP VitC_DP VitB1_DP VitB2_DP Retinol_DP Betacarotene_DP VitARAE_DP VitARE_DP VitB12_DP [w=hhweight], stat(N sum mean median sd) col(stat), save(StatComorosNational.doc), replace

sort milieu

by milieu: asdoc tabstat hhweight hhsize pcexp sh_ali KCAL_DP HCE_DDS FAT_DP sh_FAT_DP PRO_DP sh_PRO_DP CAR_DP sh_CAR_DP Calcium_DP Iron_DP Zinc_DP Folate_DP VitC_DP VitB1_DP VitB2_DP Retinol_DP Betacarotene_DP VitARAE_DP VitARE_DP VitB12_DP [w=hhweight], stat(N mean median sd) col(stat), save(StatComorosRuralUrban.doc), replace

sort ile

by ile: asdoc tabstat hhweight hhsize pcexp sh_ali KCAL_DP HCE_DDS FAT_DP sh_FAT_DP PRO_DP sh_PRO_DP CAR_DP sh_CAR_DP Calcium_DP Iron_DP Zinc_DP Folate_DP VitC_DP VitB1_DP VitB2_DP Retinol_DP Betacarotene_DP VitARAE_DP VitARE_DP VitB12_DP [w=hhweight], stat(N sum mean median sd) col(stat), save(StatComorosIslas.doc), replace


*--------------------------------------------------
*E - Analysis of the 2020 FS&N situation in Comoros 
*--------------------------------------------------

* Analysis of a balanced diet and % of population without reaching those UN-FAO standards

* Note: remember the UN-FAO standars for a balanced diet 
* PRO share: between 10% and 15%
* FAT share: between 15% and 30%
* CAR share: between 55% and 75%
* KCAL: recomend at least 2250 kcal per capita

*PROTEIN
gen balPRO=0
replace balPRO=1 if (sh_PRO_DP<=0.15 & sh_PRO_DP>=0.1)

gen balPROup=0
replace balPROup=1 if sh_PRO_DP>0.15

gen balPROdown=0
replace balPROdown=1 if sh_PRO_DP<0.1

*FAT
gen balFAT=0
replace balFAT=1 if (sh_FAT_DP<=0.3 & sh_FAT_DP>=0.15)

gen balFATup=0
replace balFATup=1 if sh_FAT_DP>0.3

gen balFATdown=0
replace balFATdown=1 if sh_FAT_DP<0.15

*CARBOHYDRATE
gen balCAR=0
replace balCAR=1 if (sh_CAR_DP<=0.75 & sh_CAR_DP>=0.55)

gen balCARup=0
replace balCARup=1 if sh_CAR_DP>0.75

gen balCARdown=0
replace balCARdown=1 if sh_CAR_DP<0.55

*DIET
gen balDIET=0
replace balDIET=1 if (balPRO==1 & balFAT==1 & balCAR==1)

gen imbalDIET=0
replace imbalDIET=1 if (balPRO!=1 & balFAT!=1 & balCAR!=1)


*KCAL
gen balKCAL=0
replace balKCAL=1 if KCAL_DP>=2250

* Table (8) Balanced diet analysis at national level
asdoc tabstat hhweight balDIET imbalDIET balPRO balPROdown balPROup balFAT balFATdown balFATup balCAR balCARdown balCARup balKCAL [w=hhweight], stat(N sum mean median sd) col(stat), save(BalanceDietComorosNationa.doc), replace

* Table (9) Balanced diet analysis by rural/urban
sort milieu
by milieu: asdoc tabstat hhweight imbalDIET balDIET balPRO balPROdown balPROup balFAT balFATdown balFATup balCAR balCARdown balCARup balKCAL [w=hhweight], stat(N sum mean median sd) col(stat), save(BalanceDietComorosRuralUrban.doc), replace

* Table (10) Balanced diet analysis by ile
sort ile
by ile: asdoc tabstat hhweight imbalDIET balDIET balPRO balPROdown balPROup balFAT balFATdown balFATup balCAR balCARdown balCARup balKCAL [w=hhweight], stat(N sum mean median sd) col(stat), save(BalanceDietComorosIslas.doc), replace
