# Supplementary material for: Food security and nutritional vulnerability in Comoros: The impact of Russia-Ukraine conflict
Source: PLoS One. 2024 Nov 12;19(11):e0313388. doi: 10.1371/journal.pone.0313388 (PMC11556715; doi:10.1371/journal.pone.0313388)
Supplement: S4 File — (ZIP) [file pone.0313388.s004.zip › PLOSOne_FS&NComoros_Code/MasterFS&NutritionComoros.do]

*---------------------------------------------------------------------------------------
* "Food security and nutritional vulnerability in Comoros: the impact of Russia-Ukraine conflict"
* Estefanía Custodio, María Priscila Ramos, Sofía Jimenez, Francis Mulangu & Nicolás Depetris-Chauvin 
* PLOS One journal - 2024
*---------------------------------------------------------------------------------------

* Note: this Master dofile compiles step by step of all procedure for microsimulation undertaken for this paper. Do not hesitate to contact the authors for comments/questions.


* ATTENTION: to run this code for Comoros you need before ask for the Comoros HH survey to the INSEED: https://www.inseed-comores.org/category/enquetes/ehcvm-2020/

clear
set more off
set memory 12000


* Change the link to your "data" folder if necesary *
global Comoros "C:\Users\ramos\OneDrive\Documents\Proyectos\2022 - FS&N Comoros\DAT\PLOSOne_FS&NComoros_Code"

cd "$Comoros"

* A - DATA TREATMENT : Local units conversion, HH Survey, NCT, FS&N indicators, balanced diet (population), descriptive statistics at national, rural/urban, poor/rich HH.

cd "$Comoros"
do "Do\Nut_Treat.do"

* B - MICROSIMULATIONS: change in food prices (VarP) due to the Russia-Ukraine conflict and in consumed cquantities (VarQ) though estimated demand-price elasticities. Change in FS&N indicators and in the balanced diet (population)

cd "$Comoros"
do "Do\NutMicrosim.do"


* C - NON PARAMETRIC REGRESSIONS and FIGURES: food access, food sufficiency and food adequacy (Macro and micronutrients) at national and rural/urban HH

cd "$Comoros"
do "Do\NutNPG.do"
